# Supplementary material for: Niche partitioning shaped herbivore macroevolution through the early Mesozoic
Source: Nat Commun. 2021 May 14;12:2796. doi: 10.1038/s41467-021-23169-x (PMC8121902; doi:10.1038/s41467-021-23169-x)
Supplement: Supplementary file 3 — Supplementary Data 1-10 [file 41467_2021_23169_MOESM3_ESM.xlsx]

## Sheet: Contents
Niche partitioning shaped herbivore macroevolution through the early Mesozoic.
Suresh A. Singh[1]*, Armin Elsler1, Thomas L. Stubbs1, Russell Bond1, Emily J. Rayfield1 & Michael J. Benton1.
Supplementary Data
[1]School of Earth Sciences, University of Bristol, Life Sciences Building, Tyndall Avenue, Bristol,
BS8 1TQ, UK. *e-mail: ss1314@bristol.ac.uk
Contents
Supplementary Data 1……..……..………………………..…….…..……………..……….…..……S1
Procrustes-aligned Landmark data
Supplementary Data 2…………………………..……….….……………………….………..………S2
Raw functional measurement data
Supplementary Data 3…….……..….……………….….……….....….…………..……….…..……S3
Shape PC scores (Source data used in Figs. 1,5 and 6)
Supplementary Data 4…………………………………………………………………………………S4
Functional PC scores (Source data used in Figs. 1,5 and 6)
Supplementary Data 5…………………………………………………………………………………S5
Cluster analysis results and functional feeding group (FFG) assignments. (Source data for Figs. 2 and 3.)
Supplementary Data 6…………………………………………………………………………………S6
Ingestion generalist cluster analysis results and sub-FFG assignments. (Source data for Figs. 2 and 3.)
Supplementary Data 7…………………………………………………………………………………S7
Feeding functional group functional characteristics (Source data for Fig. 2)
Supplementary Data 8…………………………………………………………………………………S8
Taxa timebin and FFG designations. (Source data for Fig. 3)
Supplementary Data 9…………………………………………………………………………………S9
Feeding functional groups through time. (Source data for Fig. 3)
Supplementary Data 10……………………………………………………..…………………………S10
Early Mesozoic assemblage data (Source data for Fig. 4)

## Sheet: S1. Procrustes-aligned Landmark
Taxon	Clade_code	X1	Y1	X2	Y2	X3	Y3	X4	Y4	X5	Y5	X6	Y6	X7	Y7	X8	Y8	X9	Y9	X10	Y10	X11	Y11	X12	Y12	X13	Y13	X14	Y14	X15	Y15	X16	Y16	X17	Y17	X18	Y18	X19	Y19	X20	Y20	X21	Y21	X22	Y22	X23	Y23	X24	Y24
Candelaria_barbouri	PR_ow	-0.219622	0.00735038	-0.0362018	0.0150232	0.122028	0.0223294	0.203039	-0.00964795	-0.211105	0.0120476	-0.202152	0.0144981	-0.190029	0.0171442	-0.175453	0.0169026	-0.160466	0.0149254	-0.146047	0.0147319	-0.129712	0.0158841	-0.112254	0.012171	-0.0949985	0.0110661	-0.0762197	0.00989211	-0.0548693	0.012022	-0.0323782	0.0151345	-0.01202	0.025861	-0.00201989	0.0319362	0.00730896	0.0399974	0.0177184	0.0447952	0.0267725	0.0299154	0.0378224	0.0131672	0.0878605	0.0229169	0.0961675	0.0262902
Owenetta_kitchingorum	PR_ow	-0.233752	0.0178532	-0.0270465	0.0215345	0.128212	0.0116403	0.190108	0.00185386	-0.213129	0.020028	-0.202754	0.0195391	-0.18987	0.0187853	-0.175549	0.0155764	-0.160385	0.0140466	-0.145866	0.0131548	-0.129871	0.0123027	-0.111817	0.0102429	-0.0941337	0.0103332	-0.0752061	0.0115299	-0.0541507	0.0154555	-0.0323071	0.0207707	-0.0114693	0.0272764	-0.00117083	0.0328316	0.010018	0.0367008	0.0127577	0.0363286	0.020671	0.0230982	0.0618654	0.0153943	0.0863797	0.014707	0.0972585	0.0178765
Owenetta_rubidgei	PR_ow	-0.226268	0.0136543	-0.024776	0.0195415	0.120295	0.0186426	0.195901	0.00342275	-0.216802	0.0200161	-0.204752	0.0208899	-0.191731	0.0170748	-0.177013	0.0164174	-0.161764	0.0163602	-0.147285	0.0133636	-0.131448	0.0105484	-0.113231	0.0108605	-0.0959905	0.00936509	-0.076675	0.0101633	-0.0555523	0.0140388	-0.0325974	0.0159389	-0.011541	0.023651	0.000103631	0.0276405	0.0101746	0.0334415	0.0132181	0.0352942	0.0259103	0.0215301	0.0647596	0.0159902	0.0872991	0.0145452	0.0984812	0.0180598
Coletta_seca	PR_B_Prcd	-0.21227	0.000490153	-0.00567335	0.0319791	0.133549	0.0205336	0.191868	-0.00171286	-0.205722	0.0103496	-0.200803	0.00980584	-0.190851	0.0127246	-0.177128	0.0120219	-0.161559	0.0122101	-0.147579	0.0141555	-0.131703	0.0132535	-0.113646	0.0136955	-0.0964595	0.0152882	-0.0778341	0.0162427	-0.0563329	0.0160573	-0.0321592	0.0185808	-0.0145057	0.0290373	-0.001343	0.0290388	0.0118541	0.033398	0.0185006	0.0420191	0.0371164	0.0481933	0.0563509	0.0331968	0.0738055	0.0236494	0.0844103	0.0168819
Contritosaurus_simus	PR_B_Prcd	-0.227305	-0.00218737	-0.00154911	0.02716	0.118641	0.0195479	0.194298	-0.0176458	-0.209522	0.0135879	-0.201177	0.0126926	-0.189801	0.0114359	-0.175558	0.0118612	-0.160648	0.0125347	-0.146259	0.0131106	-0.130537	0.0149075	-0.112954	0.0180744	-0.0955652	0.0196362	-0.0769516	0.0210832	-0.0560571	0.0225395	-0.0337032	0.0236568	-0.00877812	0.0215542	0.0043577	0.026539	0.0116974	0.035469	0.0188393	0.0473921	0.0378386	0.0468535	0.0631729	0.037173	0.0820717	0.0288874	0.0906922	0.0251118
Eumetabolodon_bathycephalus	PR_prcn	-0.19833	0.0193815	-0.0556955	0.0350877	0.0959599	0.0308625	0.227664	-0.0107394	-0.20991	0.0191784	-0.201503	0.0151295	-0.188908	0.0138853	-0.17462	0.0127697	-0.160416	0.0159398	-0.145625	0.0193009	-0.129972	0.0192749	-0.112896	0.0214506	-0.0957249	0.0228699	-0.0779746	0.0259533	-0.0587222	0.0305962	-0.0406768	0.0399847	-0.049693	0.0475649	-0.031848	0.0655286	0.00492716	0.0644521	0.0172804	0.0409113	0.0226683	0.0280675	0.0510288	0.0186634	0.0832334	0.0261696	0.0917416	0.025173
Hypsognathus_fenneri	PR_lep	-0.181511	-0.0148694	-0.0222224	0.101986	0.116139	0.0256919	0.182798	-0.014639	-0.181908	-0.00388347	-0.179161	-0.00712245	-0.163076	0.0013926	-0.15922	0.00668654	-0.147915	0.0117436	-0.139465	0.0179591	-0.128228	0.0239686	-0.115027	0.0304323	-0.101395	0.0345115	-0.0873166	0.0382204	-0.0733879	0.0441651	-0.0621018	0.0575559	-0.0442381	0.0537207	-0.0458967	0.0762193	-0.0345636	0.103961	0.00496686	0.139623	0.0775801	0.1133	0.0780225	0.0602878	0.0843782	0.0488239	0.101357	0.0490949
Kapes_bentoni	PR_prcn	-0.203376	0.00051995	-0.0259042	0.0296994	0.127747	0.0299266	0.183705	-0.0201274	-0.19984	0.0136647	-0.19808	0.0160041	-0.187258	0.0197561	-0.173104	0.0207674	-0.158483	0.0211496	-0.144471	0.0215151	-0.127999	0.0250812	-0.110817	0.0218809	-0.0946903	0.017443	-0.0766758	0.021744	-0.0562619	0.0222932	-0.0352797	0.0270404	-0.0172892	0.03279	-0.011467	0.0392867	-0.00483257	0.0480382	0.00695309	0.0669468	0.0432323	0.0626845	0.0652901	0.0454398	0.0842273	0.0376588	0.0943889	0.038004
Kapes_majmesculae	PR_prcn	-0.209157	0.00715767	-0.0375408	0.0347985	0.116631	0.0161308	0.206117	-0.00514036	-0.210976	0.0156378	-0.200506	0.0212024	-0.186711	0.024227	-0.171614	0.023109	-0.156005	0.0227623	-0.142479	0.0182797	-0.127553	0.0154444	-0.110019	0.0139128	-0.0928395	0.0128484	-0.0755886	0.0181366	-0.0568339	0.0246864	-0.0384097	0.0350733	-0.0250803	0.0439284	-0.0211789	0.0494394	-0.0145898	0.0586242	-0.000747365	0.0720644	0.0412457	0.0636322	0.0283661	0.0322898	0.0416752	0.0137551	0.0841455	0.0172666
Kitchingnathus_untabeni	PR_B_Prcd	-0.233439	0.0114882	-0.00094196	0.0157618	0.12793	0.0217388	0.183472	-0.00102668	-0.214275	0.0192792	-0.204405	0.0210462	-0.191482	0.0212127	-0.176769	0.0201433	-0.161536	0.0197992	-0.146913	0.0177814	-0.131083	0.0154231	-0.113271	0.0135419	-0.0960738	0.0112415	-0.0774465	0.0103982	-0.0557444	0.00785586	-0.0310125	0.00809022	-0.00241318	0.0121712	0.00473329	0.0202748	0.00688835	0.0318843	0.0135247	0.0295787	0.031508	0.0209244	0.0618477	0.0142165	0.083086	0.0100223	0.09553	0.010751
Lasasaurus_beltanae	PR_B_Prcd	-0.20252	0.0019712	-0.0276922	0.0287218	0.152034	0.00928445	0.196511	-0.019185	-0.210879	0.00212956	-0.201848	0.00326988	-0.189516	0.00529502	-0.176129	0.00730437	-0.16139	0.00796519	-0.147064	0.00778627	-0.130255	0.00558015	-0.11239	0.00746586	-0.0942247	0.00688505	-0.0739784	0.00911876	-0.0559245	0.0176884	-0.0356119	0.0259354	-0.0167738	0.0344802	-0.00548797	0.0380094	0.00535161	0.0432792	0.0163587	0.0470097	0.0353122	0.0525324	0.0648793	0.0594061	0.0867976	0.0366785	0.0913534	0.0263821
Leptopleuron_lacertinum	PR_lep	-0.189863	-0.00132363	-0.0389694	0.0649997	0.115953	0.0169492	0.201614	-0.00574535	-0.19864	-0.00281035	-0.19983	0.0134704	-0.187739	0.010017	-0.164202	0.00036268	-0.153035	0.00680302	-0.141945	0.0112437	-0.130578	0.0205261	-0.114224	0.0252602	-0.10034	0.0279309	-0.0858743	0.0361266	-0.0706008	0.0430937	-0.0544521	0.0562637	-0.0459254	0.0430915	-0.0450515	0.0664887	-0.00978653	0.0984391	0.0315921	0.0704362	0.0333279	0.0488711	0.0482435	0.0359903	0.0691476	0.0266665	0.0880974	0.0290442
Mandaphon_nadra	PR_lep	-0.192552	-0.00739511	-0.0286818	0.074364	0.127342	0.0171329	0.186943	-0.0132752	-0.197576	-0.0095364	-0.188548	-0.00592987	-0.176368	-0.00159854	-0.164505	0.00365792	-0.15881	0.0148692	-0.146406	0.0204326	-0.131509	0.019672	-0.113928	0.0169243	-0.101259	0.0211642	-0.090666	0.0370526	-0.0731021	0.049606	-0.0552349	0.0585092	-0.0354422	0.070011	-0.00852463	0.0849688	0.0251853	0.0691005	0.031668	0.0572607	0.0392281	0.0523016	0.0645363	0.0583075	0.0839934	0.0626235	0.0962527	0.0488717
Orenburgia_bruma	PR_prcn	-0.221186	0.00266304	-0.00694585	0.032279	0.136548	0.0218572	0.175544	-0.00177339	-0.208878	0.0190969	-0.199758	0.0194078	-0.1876	0.0174651	-0.17329	0.0174607	-0.158527	0.017702	-0.144343	0.0163604	-0.128618	0.0140137	-0.111483	0.0174259	-0.0943694	0.0191474	-0.0760938	0.0205986	-0.0555303	0.0208314	-0.033309	0.0228043	-0.0133433	0.0290209	-0.00429356	0.0360551	0.00856326	0.0476507	0.0211913	0.0476223	0.0352504	0.0407732	0.0636424	0.031385	0.0865165	0.0309876	0.094182	0.0313231
Pentaedrusaurus_ordosianus	PR_lep	-0.201326	0.0043604	-0.0455595	0.0318189	0.13481	0.027347	0.198683	-0.0454416	-0.203146	0.00793816	-0.197794	0.0142515	-0.18578	0.0199707	-0.170396	0.0217038	-0.156233	0.0176925	-0.142342	0.0167063	-0.126715	0.0158604	-0.109574	0.0157538	-0.0928521	0.0192195	-0.0744844	0.0208079	-0.0553653	0.0253345	-0.0379779	0.0344396	-0.024252	0.0449407	-0.0292694	0.0411189	-0.0272278	0.0383148	-0.0335216	0.0593169	0.0335102	0.0938928	0.0470796	0.0257019	0.0627029	0.0125016	0.0910891	0.022156
Phaanthosaurus_ignatjevi	PR_B_Prcd	-0.216605	0.00337704	-0.0218203	0.0350088	0.122471	0.0223666	0.183349	-0.00834913	-0.208163	0.0132768	-0.200026	0.0136692	-0.189154	0.0148115	-0.174962	0.0134854	-0.160054	0.0145516	-0.145766	0.0142586	-0.130022	0.0156522	-0.112275	0.0156514	-0.0954464	0.0182473	-0.0770782	0.0200683	-0.0570061	0.0240365	-0.0357517	0.0298202	-0.0169723	0.0369643	-0.0050321	0.0423846	0.00909624	0.0418032	0.0175787	0.0382364	0.0365338	0.0360334	0.0654309	0.0326296	0.0857532	0.0290455	0.0934111	0.0273496
Procolophon_trigoniceps	PR_prcn	-0.190429	0.00977297	-0.048271	0.0332786	0.122257	0.0356142	0.199105	0.0129828	-0.197138	0.0068874	-0.203838	0.0191257	-0.190279	0.0278432	-0.174665	0.0275115	-0.158612	0.0274079	-0.145728	0.0218453	-0.131517	0.0183547	-0.113884	0.019766	-0.0967999	0.0201945	-0.0789548	0.0212462	-0.0592804	0.0259409	-0.0415224	0.0347354	-0.0289358	0.0472373	-0.018398	0.0550207	0.00743451	0.0434741	-0.00366126	0.0311902	0.00402154	0.0211592	0.0576633	0.0151821	0.0842934	0.0226934	0.0913901	0.0212847
Samaria_concinna	PR_prcn	-0.222587	0.00706113	-0.0204036	0.0317015	0.137876	0.0155604	0.185354	-0.027964	-0.208949	0.012615	-0.19992	0.0130285	-0.188162	0.0146063	-0.174401	0.0126608	-0.158916	0.0104265	-0.144033	0.0102565	-0.128524	0.0125251	-0.110936	0.0139925	-0.0939183	0.0153743	-0.0756315	0.0182954	-0.0541683	0.0172274	-0.034347	0.0263352	-0.0161713	0.0349262	-0.00757567	0.0378487	-0.00405237	0.0471325	0.0214038	0.0478827	0.0307707	0.0338203	0.0631088	0.0278372	0.0869027	0.029435	0.0949611	0.0279905
Sauropareion_anoplus	PR_B_Prcd	-0.222856	0.00740738	-0.024999	0.0326461	0.119476	0.0178838	0.191685	-0.0121548	-0.211197	0.0110045	-0.201473	0.0114602	-0.189004	0.0135709	-0.174818	0.0149098	-0.160061	0.0161431	-0.146038	0.0171638	-0.130604	0.0195466	-0.11244	0.0219633	-0.0946855	0.022695	-0.0763121	0.0225305	-0.0562062	0.0236848	-0.0351086	0.0294136	-0.016317	0.0360469	-0.00599429	0.0419241	0.00899462	0.044193	0.0175911	0.0395278	0.031409	0.0326872	0.06049	0.024855	0.0848491	0.0236502	0.0926833	0.0221778
Soturnia_caliodon	PR_lep	-0.201048	-0.0143248	-0.0229731	0.0610612	0.143286	0.0366305	0.176425	-0.01905	-0.189767	0.00413999	-0.186814	0.00231456	-0.178591	0.00743471	-0.167585	0.0121111	-0.154896	0.0159601	-0.14265	0.019045	-0.129428	0.0276903	-0.112885	0.0274991	-0.0982387	0.0350411	-0.0792219	0.0401053	-0.0627998	0.0395382	-0.0457762	0.044143	-0.0318535	0.0468044	-0.0269947	0.0544496	0.00357182	0.0888646	0.0362254	0.0667023	0.0439882	0.0574274	0.0681198	0.0558647	0.0880515	0.052596	0.094531	0.0405515
Thelephon_contritus	PR_prcn	-0.208941	0.0176617	-0.0124966	0.0252934	0.146873	0.0238294	0.193899	0.00600734	-0.214006	0.0207913	-0.204026	0.0222564	-0.191683	0.020384	-0.177879	0.0164096	-0.16302	0.0127946	-0.148211	0.00956588	-0.132159	0.00890679	-0.114308	0.00640355	-0.0951546	0.00349215	-0.0756513	0.00595551	-0.0526088	0.00771206	-0.0314657	0.0171836	-0.0115775	0.0274858	-0.00544706	0.0369934	0.00847746	0.0412539	0.0127437	0.0396665	0.0207394	0.026236	0.0611791	0.0188825	0.0859775	0.0215209	0.0941196	0.021522
Timanophon_raridentatus	PR_prcn	-0.216884	0.00214062	-0.0134195	0.0312335	0.149008	0.0166572	0.190352	-0.031336	-0.20451	0.0131448	-0.200189	0.0124593	-0.189341	0.0121529	-0.174248	0.0100981	-0.158237	0.00863465	-0.144814	0.0119593	-0.12929	0.01176	-0.111707	0.0134356	-0.0941717	0.010976	-0.0736447	0.0090772	-0.0517201	0.0118941	-0.0340658	0.0235279	-0.0140616	0.0286903	-0.00841332	0.0379685	0.00887573	0.0536541	0.0246692	0.0457263	0.0347652	0.0356412	0.0664103	0.0351853	0.0856735	0.028633	0.0942389	0.028662
Tichvinskia_vjatkensis	PR_B_Prcd	-0.214121	0.000739496	-0.0330874	0.0310137	0.126717	0.0197373	0.199076	-0.0121223	-0.209351	0.0128145	-0.201959	0.0158337	-0.191088	0.0221357	-0.17499	0.023426	-0.160261	0.0238879	-0.145066	0.0253389	-0.128404	0.0234853	-0.111017	0.0225138	-0.0940496	0.0211662	-0.0762146	0.02037	-0.0564149	0.0220587	-0.0361173	0.0292668	-0.0194436	0.0378152	-0.0122331	0.0444379	0.00307706	0.0518638	0.0187187	0.0427744	0.0291695	0.0323921	0.0554252	0.0216455	0.0803451	0.0176993	0.09338	0.0216557
Angonisaurus_cruickshanki	Dcyn_Sthl	-0.223667	0.036596	-0.0260423	0.0501698	0.114888	0.0275818	0.153813	-0.0118558	-0.210511	0.0434045	-0.192505	0.0376871	-0.178545	0.0337298	-0.167017	0.0273617	-0.156712	0.0257192	-0.144857	0.0294468	-0.129103	0.0318544	-0.114323	0.0314537	-0.101277	0.0349751	-0.0816861	0.0475066	-0.0499304	0.0533897	-0.0274992	0.0502567	-0.00758104	0.0480466	0.00277926	0.0410943	0.00999643	0.0380473	0.0196859	0.0406812	0.0385719	0.0450187	0.066289	0.0389229	0.0871291	0.044244	0.0813162	0.0569001
Dinodontosaurus_sp	Dcyn_Sthl	-0.215884	0.0158164	-0.0210931	0.0563039	0.138116	0.0237974	0.161489	-0.0139442	-0.206669	0.0195242	-0.196874	0.0172497	-0.184167	0.0176431	-0.170134	0.0185069	-0.155531	0.0173463	-0.142493	0.01898	-0.128321	0.0207638	-0.113819	0.0282917	-0.0965317	0.0364783	-0.0793361	0.0393511	-0.0624498	0.0412174	-0.0411319	0.0527878	-0.0101642	0.057228	0.0044102	0.0519138	0.0120144	0.0499319	0.0204368	0.0508324	0.0386196	0.047541	0.0673554	0.0448219	0.0873906	0.0467333	0.0949591	0.0368232
Dolichuranus_primaevus	DCYN_Kan	-0.23063	0.0297649	-0.00657761	0.0365123	0.133129	0.0270628	0.149544	-0.016858	-0.210082	0.0350975	-0.196137	0.0270436	-0.184509	0.0254184	-0.17133	0.0275294	-0.15811	0.0282742	-0.145392	0.0323793	-0.128027	0.0366252	-0.106158	0.0411195	-0.087118	0.0397911	-0.0749163	0.0285211	-0.0556693	0.0328953	-0.0295589	0.03962	-0.00822606	0.0397989	-0.000217799	0.0344205	0.0109998	0.0339191	0.020371	0.0332152	0.0413195	0.0321724	0.0713371	0.0374386	0.0898856	0.0398269	0.0970253	0.0379295
Ischigualastia_jenseni	Dcyn_Sthl	-0.207931	0.0239579	-0.00234106	0.0429994	0.108383	0.0417804	0.150535	0.000628786	-0.211126	0.0268607	-0.196882	0.0302812	-0.184999	0.0302283	-0.171925	0.0308347	-0.158575	0.0319791	-0.146656	0.0329093	-0.129484	0.0395712	-0.108294	0.0407682	-0.091687	0.0411091	-0.0738116	0.0405754	-0.0551831	0.0398142	-0.0333496	0.0427167	-0.012951	0.0419476	-0.00396626	0.0373331	0.00706833	0.0424594	0.0186717	0.0488939	0.0378347	0.0490367	0.0665946	0.0466303	0.0862864	0.0407706	0.0930794	0.0341002
Jachaleria_colorata	Dcyn_Sthl	-0.203849	0.0147367	-0.00619315	0.0332265	0.12196	0.0331996	0.197093	0.00385181	-0.211964	0.0174108	-0.20265	0.0185927	-0.189811	0.0146461	-0.174983	0.0139935	-0.160183	0.0142125	-0.146233	0.0152352	-0.130843	0.0166138	-0.113725	0.0181668	-0.0977764	0.0218596	-0.0795689	0.0288034	-0.0577757	0.0320765	-0.0354783	0.0338357	-0.0148461	0.033764	-0.0046654	0.0330687	0.00607357	0.0333255	0.0145145	0.0314657	0.0356371	0.0257211	0.0679866	0.0300459	0.0857429	0.0302679	0.0920207	0.0260769
Kannemeyeria_latirostris	DCYN_Kan	-0.222326	0.0260769	-0.0218192	0.0461589	0.092348	0.0293611	0.163202	-0.0248914	-0.220882	0.0330499	-0.195712	0.028744	-0.184226	0.0206545	-0.170548	0.0198437	-0.15663	0.0205374	-0.145289	0.0244623	-0.131348	0.0286598	-0.114754	0.0325411	-0.0985114	0.0372954	-0.0808034	0.0408791	-0.0589476	0.0482524	-0.0269001	0.0493896	-0.00988722	0.0340732	-0.00243071	0.0365119	0.00877156	0.0360335	0.0178634	0.0341953	0.0375573	0.0350242	0.0658767	0.0329261	0.0855138	0.0294444	0.0938994	0.0314278
Lystrosaurus_hedini	DCYN_Lyst	-0.194853	0.0263909	-0.00418565	0.0485569	0.122096	0.0416003	0.1576	-0.0183424	-0.20701	0.025123	-0.196333	0.0297088	-0.183314	0.0318512	-0.168215	0.0324259	-0.153396	0.0312184	-0.140671	0.0282341	-0.126286	0.0265164	-0.110056	0.0245271	-0.0944255	0.0220385	-0.0780439	0.0256803	-0.0592504	0.0336936	-0.0373172	0.0424839	-0.0178829	0.0450495	-0.00628724	0.0492855	0.00677737	0.0523676	0.0153652	0.0514044	0.0317561	0.0554682	0.0520129	0.0657464	0.0741206	0.0743586	0.0979386	0.0610545
Lystrosaurus_maccaigi	DCYN_Lyst	-0.222803	0.0352333	-0.018582	0.032688	0.0949397	0.0458773	0.155568	-0.029044	-0.225336	0.0364192	-0.198856	0.0446825	-0.180857	0.0369845	-0.169465	0.0353968	-0.156882	0.0360404	-0.140846	0.0347009	-0.125674	0.0314894	-0.10899	0.0310773	-0.0918194	0.0290446	-0.0756259	0.0270839	-0.0568947	0.0282802	-0.0346069	0.0330903	-0.0154254	0.034702	-0.00391695	0.0364655	0.00733458	0.0396362	0.0179838	0.0415125	0.0372271	0.0448934	0.064697	0.0533907	0.0839014	0.0545865	0.0914457	0.0532724
Lystrosaurus_murrayi	DCYN_Lyst	-0.221453	0.0348	-0.0249837	0.0389841	0.120515	0.0316534	0.149101	-0.0165989	-0.219558	0.0390763	-0.192434	0.037788	-0.181437	0.0267246	-0.16928	0.023543	-0.155864	0.0218317	-0.143048	0.0223898	-0.128725	0.0232417	-0.10911	0.0313858	-0.091499	0.0261861	-0.0764906	0.0205966	-0.0602771	0.0303788	-0.0344812	0.0406036	-0.0120762	0.0358886	-0.00246796	0.0365326	0.00892409	0.0380364	0.0186492	0.0426266	0.0380678	0.0459116	0.0672651	0.0468696	0.0857151	0.051204	0.0943732	0.0485219
Lystrosaurus_robustus	DCYN_Lyst	-0.227414	0.0168989	0.0111671	0.0491899	0.121071	0.0257942	0.142435	-0.00983154	-0.230063	0.0195269	-0.19643	0.0366966	-0.187418	0.0177239	-0.172548	0.0154649	-0.156634	0.0201222	-0.142962	0.0205015	-0.128674	0.0204372	-0.1146	0.0290048	-0.0974451	0.0336404	-0.0766728	0.0474059	-0.0514043	0.0476543	-0.0324245	0.0455529	-0.00784592	0.0521496	0.00900725	0.0550923	0.0190522	0.0521586	0.0238978	0.0471874	0.0401516	0.039589	0.071719	0.037092	0.091125	0.0416294	0.098651	0.0372477
Moghreberia_nmachouensis	DCYN_Kan	-0.217612	0.0435338	-0.0261071	0.0209816	0.0945473	0.0260407	0.163575	-0.00628606	-0.222152	0.0497969	-0.192348	0.0346317	-0.183843	0.0304714	-0.172702	0.0278016	-0.158513	0.0255464	-0.145286	0.0207067	-0.130574	0.018329	-0.113141	0.0180945	-0.0960691	0.0177927	-0.0776157	0.0186872	-0.0568731	0.0185736	-0.0346533	0.0204693	-0.0133049	0.0251429	-0.00310414	0.0257107	0.00797955	0.0255194	0.018159	0.0260411	0.0375433	0.0269817	0.0672651	0.0282921	0.0873646	0.0290612	0.0940506	0.0263454
Myosaurus_sp	DCYN_Lyst	-0.21856	0.02156	-0.0204396	0.0567808	0.127414	0.0390161	0.163692	-0.039142	-0.205579	0.0294515	-0.194904	0.0223271	-0.183634	0.0181499	-0.168776	0.0142177	-0.153618	0.013916	-0.140251	0.0156045	-0.125849	0.0181799	-0.109982	0.0207467	-0.0956005	0.0234644	-0.0816366	0.0332814	-0.0613315	0.0448194	-0.038826	0.0515189	-0.0113513	0.0569934	-0.00113781	0.05685	0.00985098	0.0571652	0.0227198	0.0594531	0.0427219	0.0563722	0.068707	0.0470845	0.0873222	0.0388629	0.0955772	0.0353975
Parakannemeyeria_ningwuensis	DCYN_Kan	-0.228447	0.0264803	0.00123598	0.0346793	0.127501	0.0440248	0.144712	-0.0244164	-0.207249	0.0365608	-0.194191	0.0331994	-0.183228	0.0328024	-0.169694	0.0355898	-0.152548	0.0393599	-0.135583	0.0401618	-0.120473	0.0372122	-0.105196	0.0330747	-0.090157	0.029489	-0.0735103	0.0226792	-0.0546119	0.0271058	-0.0287266	0.0411065	-0.0111742	0.0312731	-0.000470871	0.0332895	0.0110252	0.0368644	0.0211037	0.0380523	0.0395601	0.0418227	0.0697193	0.0399592	0.0860433	0.0476642	0.0914575	0.0461045
Placerias_hesternus_(gigas)	Dcyn_Sthl	-0.228349	-0.00829645	-0.0275325	0.0533256	0.118171	0.0310903	0.144335	-0.017794	-0.205324	0.0178519	-0.195637	0.0195138	-0.185893	0.0241065	-0.174971	0.0340684	-0.159023	0.0395579	-0.149173	0.0379081	-0.136879	0.0435178	-0.113231	0.0581852	-0.0871276	0.0625296	-0.0709557	0.0610284	-0.0509637	0.062369	-0.0170238	0.0526005	-0.0140642	0.0562718	0.000836485	0.05756	0.015909	0.055233	0.0267224	0.0511404	0.0401686	0.0433132	0.0632522	0.031782	0.0869605	0.0293256	0.0967595	0.0302938
Rhinodicynodon_gracile	DCYN_Shan	-0.23202	0.0282259	-0.0220688	0.0565334	0.123475	0.026812	0.147684	-0.0132804	-0.209639	0.0377498	-0.193891	0.025071	-0.18305	0.021454	-0.169087	0.021404	-0.154794	0.0202144	-0.141525	0.0184537	-0.128279	0.0213954	-0.113126	0.0277142	-0.0958617	0.0385309	-0.0776255	0.0390916	-0.0638881	0.0421434	-0.0387928	0.0548923	-0.00550179	0.0496789	-0.000508135	0.0511577	0.0118163	0.0528953	0.0250505	0.0528069	0.0401976	0.046031	0.0698586	0.0435594	0.0895241	0.0467401	0.0979732	0.0390341
Shaanbeikannemeyeria_buerdongia	DCYN_Kan	-0.230035	0.0294694	-0.0210114	0.0278889	0.145851	0.0154807	0.150553	-0.014429	-0.230147	0.0396962	-0.198013	0.0405501	-0.183904	0.0349859	-0.170831	0.0344696	-0.157356	0.0340129	-0.142294	0.0345331	-0.123821	0.0325825	-0.108749	0.0266035	-0.0931821	0.0260546	-0.0746899	0.0249864	-0.0554352	0.0228471	-0.0339555	0.0270882	-0.0134153	0.0248086	-0.00156312	0.0260943	0.00937764	0.0290715	0.0214562	0.0273962	0.0418602	0.0343021	0.068346	0.0408942	0.0870145	0.0424976	0.094948	0.0403823
Shansiodon_sp	DCYN_Shan	-0.235998	0.0308008	-0.0125211	0.0576219	0.122256	0.0275415	0.146737	-0.0182815	-0.206113	0.0375016	-0.195697	0.0212016	-0.185826	0.0148734	-0.16898	0.0138135	-0.153388	0.0159662	-0.140512	0.0188438	-0.126278	0.0213414	-0.111084	0.0274068	-0.0954352	0.0327803	-0.0792827	0.0356644	-0.0605684	0.0447325	-0.0335654	0.0567924	-0.00946328	0.0588627	0.00419517	0.0585561	0.0161141	0.0570957	0.024342	0.0548471	0.0423022	0.0528858	0.0698134	0.0451771	0.0889824	0.0376155	0.0977983	0.0362894
Sinokannemeyeria_yingchiaoensis	DCYN_Kan	-0.235143	0.0273831	-0.0109474	0.0305127	0.137142	0.0208285	0.150709	-0.00861712	-0.217987	0.0390739	-0.197989	0.0310339	-0.18532	0.0264056	-0.172914	0.0276	-0.157607	0.03154	-0.143634	0.0271531	-0.130408	0.0319821	-0.110271	0.032801	-0.0928316	0.0333775	-0.0739131	0.0333603	-0.0526632	0.0335066	-0.0314787	0.0305247	-0.0119774	0.0297396	-0.00113466	0.0306699	0.0103979	0.0312447	0.0215437	0.0296731	0.0405353	0.0332942	0.0681834	0.0347999	0.0897214	0.0342769	0.0964547	0.0371411
Stahleckeria_potens	Dcyn_Sthl	-0.210803	0.0252713	-0.0120812	0.0380822	0.127703	0.0272386	0.169814	-0.0251572	-0.210383	0.0299808	-0.195534	0.0325718	-0.183444	0.0278135	-0.170958	0.0225878	-0.156118	0.0215499	-0.142756	0.0166963	-0.127188	0.00952191	-0.109549	0.0108345	-0.0909131	0.00618829	-0.0714501	0.00949921	-0.0526976	0.0161422	-0.0320636	0.0231646	-0.0157488	0.0349879	-0.00529393	0.0373157	0.00389851	0.0425145	0.00899704	0.0552181	0.0286082	0.0713726	0.0683282	0.078596	0.0981163	0.0603193	0.101778	0.0426
Tetragonias_njalilus	DCYN_Shan	-0.219692	0.0122253	-0.0194738	0.0507212	0.130717	0.0311018	0.161364	-0.0240473	-0.211674	0.0224924	-0.19698	0.0228106	-0.184308	0.0172559	-0.170167	0.015485	-0.157907	0.0225489	-0.143703	0.0239572	-0.130164	0.0262605	-0.113589	0.0314034	-0.0971806	0.0349931	-0.079824	0.0390862	-0.0592478	0.0437571	-0.0370338	0.0480557	-0.00773561	0.0486798	0.000585435	0.0460158	0.0107813	0.0452719	0.0207823	0.045298	0.0368392	0.0379538	0.0660174	0.0361979	0.0836771	0.0304036	0.0918081	0.0268386
Wadiasaurus_indicus	DCYN_Kan	-0.22001	0.0260865	-0.0233243	0.0307661	0.120139	0.030001	0.14858	-0.000471658	-0.226373	0.0282449	-0.196616	0.033853	-0.184563	0.0254935	-0.17207	0.0277543	-0.159811	0.0297568	-0.146716	0.0333686	-0.130058	0.035206	-0.111838	0.0374862	-0.0918892	0.0387271	-0.0714744	0.0359329	-0.0530991	0.0343533	-0.0310381	0.0339872	-0.0124868	0.0276043	-0.00115346	0.0269273	0.0105082	0.0275599	0.0217033	0.0275082	0.041036	0.0304732	0.0693684	0.0318251	0.0893081	0.0326981	0.0964308	0.0329416
Xiyukannemeyeria_brevirostris	DCYN_Kan	-0.216006	0.0285994	0.010024	0.0491891	0.128337	0.0440066	0.1584	-0.024408	-0.212503	0.0339617	-0.198834	0.0319477	-0.184827	0.0330322	-0.169873	0.0240965	-0.157685	0.0157358	-0.142556	0.0153144	-0.126708	0.01388	-0.10869	0.0127069	-0.0910263	0.012273	-0.0714131	0.0131591	-0.0534742	0.021412	-0.0346371	0.0334557	-0.0135197	0.0470048	-0.0012807	0.0511551	0.0119743	0.0555242	0.025087	0.059981	0.0440471	0.0581864	0.0697691	0.0476531	0.0885381	0.0463764	0.0899144	0.0453433
Andescynodon_mendozensis	Cyn_Trv	-0.206672	0.0156938	-0.000110661	0.0228437	0.144443	0.0200863	0.156659	-0.0107945	-0.211232	0.0153489	-0.200842	0.0154356	-0.189276	0.0174284	-0.173974	0.0124286	-0.158969	0.0145068	-0.145477	0.0219544	-0.129382	0.0222633	-0.11289	0.0150782	-0.0947652	0.00612902	-0.0738743	0.00326684	-0.0524652	0.00609612	-0.0271736	0.00891255	-0.00723599	0.0178516	0.00750645	0.0201269	0.0174725	0.0278009	0.0175952	0.0437148	0.0416864	0.0791767	0.0868964	0.0734576	0.108164	0.0564276	0.115142	0.0378177
Boreogomphodon_jeffersoni	Cyn_Trv	-0.207561	0.0186511	-0.00556165	0.0627292	0.134803	0.0236402	0.148996	-0.0119882	-0.20742	0.019481	-0.199925	0.023475	-0.187219	0.0324471	-0.178432	0.0200558	-0.161045	0.00600235	-0.146364	0.00374259	-0.125004	-0.00689788	-0.100273	-0.00906297	-0.0707608	-0.0111807	-0.0411826	0.000677305	-0.0285562	0.0124544	-0.0234303	0.0233392	-0.0237826	0.0398191	-0.0201432	0.0519931	-0.0150183	0.0709838	0.0135442	0.11798	0.0969492	0.104468	0.108755	0.0549852	0.0993848	0.0380156	0.0980212	0.0376403
Cricodon_metabolus	Cyn_Trir	-0.20555	0.0386067	-0.0305594	0.00758606	0.144312	0.0134955	0.152603	-0.0178423	-0.210441	0.0371386	-0.19719	0.0403809	-0.184885	0.0348617	-0.169437	0.0348966	-0.15298	0.0287369	-0.14236	0.0216443	-0.12857	0.0159442	-0.112086	0.010286	-0.0951825	0.00607627	-0.0755827	0.00278407	-0.0535154	0.00394234	-0.0300641	0.00669422	-0.00698827	0.0191521	0.00231717	0.0284085	0.00990676	0.0374781	0.0166884	0.0441099	0.0256712	0.0569152	0.0393253	0.0840066	0.0828394	0.114535	0.136854	0.0714001
Cynognathus_crateronotus	Cyn_Trv	-0.212238	0.0219713	-0.019997	0.0391121	0.140985	0.0149669	0.160569	-0.0245109	-0.20609	0.0247917	-0.195979	0.028122	-0.182657	0.0284957	-0.170574	0.0200905	-0.155882	0.0159774	-0.141945	0.0124422	-0.125722	0.00920092	-0.106924	0.00616027	-0.0878817	0.00595332	-0.0695833	0.0100475	-0.0521369	0.0181205	-0.0356866	0.029267	-0.0198797	0.0410272	-0.00954375	0.0474776	0.00111134	0.0520841	0.0103362	0.0559202	0.0260336	0.0739626	0.0872627	0.0998054	0.118272	0.0566055	0.12058	0.0461628
Dadadon_isaloi	Cyn_Trv	-0.20692	0.00606526	-0.0495874	0.012508	0.144941	-0.0036483	0.145222	-0.0185998	-0.203608	0.0132337	-0.201534	0.0192493	-0.189318	0.0204794	-0.174676	0.0220865	-0.159125	0.0212173	-0.144259	0.0195595	-0.129557	0.0141813	-0.112118	0.0100171	-0.0944892	0.00772829	-0.0756315	0.00767767	-0.0538571	0.00809508	-0.0301667	0.0165782	-0.0112223	0.0287336	-0.00116224	0.034693	0.00429868	0.044201	0.0030886	0.0693222	0.0334793	0.113205	0.115215	0.125042	0.14694	0.0423926	0.0894657	0.0495779
Diademodon_sp.	Cyn_Trv	-0.212976	0.0250638	-0.025141	0.0270375	0.14062	0.00372213	0.145082	-0.0168006	-0.210918	0.0262312	-0.20093	0.0245796	-0.187376	0.0256179	-0.17355	0.0203546	-0.157545	0.0226366	-0.145472	0.0128932	-0.128133	0.0135815	-0.111067	0.0116066	-0.094427	0.00608217	-0.0734724	0.00550743	-0.0483634	0.008128	-0.0299318	0.0230877	-0.0152458	0.0341754	-0.00945803	0.0414869	-0.00413627	0.0532145	0.00248855	0.0736853	0.0389092	0.105343	0.0981149	0.0961062	0.109931	0.0469238	0.103628	0.0363276
Exaeretodon_argentinus	CYG_GmpS	-0.220167	0.0254311	-0.015866	0.0183853	0.132038	0.00753195	0.138104	-0.0184412	-0.214422	0.0297268	-0.201137	0.0305441	-0.190463	0.030422	-0.179092	0.0367891	-0.156367	0.0338902	-0.14085	0.0281907	-0.12696	0.0254498	-0.107633	0.0280151	-0.0902881	0.0213505	-0.0723128	0.0199768	-0.0524799	0.0143167	-0.0278484	0.01435	-0.00417183	0.0247952	0.00426606	0.032167	0.00971951	0.0432659	0.0137757	0.059398	0.0305122	0.0897128	0.0985592	0.125739	0.15909	0.0688812	0.100644	0.0379603
Langbergia_modisei	Cyn_Trir	-0.215714	0.0231482	-0.0355197	0.0101271	0.140522	0.0124214	0.157726	0.00234914	-0.212835	0.0231086	-0.202749	0.026549	-0.188697	0.0268912	-0.175219	0.0215404	-0.160874	0.0180194	-0.148329	0.0116378	-0.132872	0.00423415	-0.113745	-0.00112758	-0.0944133	-0.00279208	-0.0720089	-0.00259203	-0.0494829	0.0061974	-0.0303731	0.0133724	-0.0131968	0.0286506	-0.00409229	0.0345424	0.00313343	0.0450224	0.0157769	0.0620777	0.0427355	0.0729388	0.0858503	0.0742946	0.124797	0.0549632	0.11365	0.0169195
Luangwa_drysdalli	Cyn_Trv	-0.23048	0.0253803	-0.0271379	0.0239573	0.13837	0.00793783	0.138046	-0.0201768	-0.210842	0.0290008	-0.199975	0.0286455	-0.185307	0.0300292	-0.170408	0.0231041	-0.157685	0.016952	-0.143802	0.013364	-0.128399	0.00909865	-0.110392	0.0067807	-0.0919854	0.0046874	-0.0721133	0.00766593	-0.0512353	0.0125506	-0.0297889	0.0205382	-0.0109724	0.0293835	-0.000300937	0.0335667	0.0110173	0.0382241	0.0208195	0.0424462	0.035319	0.0542103	0.0581053	0.0720036	0.0817089	0.0872105	0.113171	0.0976465
Massetognathus_pascuali	Cyn_Trv	-0.222447	0.0201744	-0.0357154	0.00705475	0.131395	0.00414703	0.151715	-0.017499	-0.211811	0.021201	-0.201466	0.0192131	-0.188486	0.020605	-0.173932	0.0209733	-0.15841	0.0215829	-0.144404	0.017267	-0.128523	0.0149884	-0.110895	0.0110687	-0.092977	0.010181	-0.0751579	0.00895272	-0.0541094	0.00599069	-0.0304685	0.00739061	-0.00500406	0.0206098	0.00615157	0.0267459	0.0172448	0.0341126	0.0274497	0.0392933	0.0337968	0.061265	0.0696329	0.106429	0.132566	0.115456	0.112514	0.0270773
Menadon_besairiei	CYG_GmpS	-0.213494	0.00503101	-0.0353396	0.0314871	0.13602	0.00049505	0.145422	-0.0196514	-0.203673	0.0135401	-0.196912	0.0172868	-0.18579	0.0220429	-0.171252	0.021028	-0.157831	0.0244753	-0.141415	0.0252984	-0.124758	0.0238382	-0.106889	0.0215686	-0.090472	0.0186326	-0.0725521	0.0183191	-0.0532531	0.0238674	-0.0333919	0.0323728	-0.0155968	0.0412775	-0.00602712	0.0448501	0.002934	0.0523187	0.00919755	0.0739605	0.0427034	0.117131	0.123548	0.126133	0.167969	0.0516945	0.104273	0.030914
Pascualgnathus_polanskii	Cyn_Trv	-0.213039	0.0409569	-0.0176295	0.0081897	0.135552	0.0120285	0.149951	-0.00998292	-0.210033	0.0420433	-0.196515	0.0420785	-0.182124	0.0386316	-0.166705	0.033763	-0.156395	0.0247654	-0.144459	0.0179638	-0.130211	0.00884168	-0.110878	0.00223648	-0.093954	0.00230701	-0.0752028	0.000381528	-0.0506504	-0.000842947	-0.0248027	0.00440813	-0.00363776	0.0224145	0.00530398	0.0280816	0.0143681	0.035693	0.02144	0.0429665	0.0332471	0.057666	0.0568353	0.0839903	0.0878062	0.0991578	0.14112	0.097466
Ruberodon_roychowdhurii	CYG_GmpS	-0.217006	0.0244639	-0.00644556	0.0213459	0.126684	0.011165	0.1347	-0.0110728	-0.211943	0.028677	-0.201355	0.0345895	-0.184006	0.0402587	-0.166569	0.036578	-0.154439	0.0328518	-0.140819	0.0313593	-0.123824	0.0312289	-0.105313	0.0288422	-0.0887055	0.0258223	-0.0713334	0.0220825	-0.0512568	0.0133374	-0.0247825	0.0125602	-0.00442421	0.0257609	0.00329343	0.0322276	0.0103998	0.0402187	0.0155492	0.0489108	0.0254244	0.066103	0.0491712	0.0966142	0.112772	0.107361	0.140822	0.0699915
Sinognathus_gracilis	Cyn_Trir	-0.194179	0.0154452	-0.04422	0.00575009	0.141183	-0.000787421	0.160199	-0.0205045	-0.213664	0.0132482	-0.204735	0.0177911	-0.192063	0.0206744	-0.177461	0.0171459	-0.161859	0.0196314	-0.146618	0.0185721	-0.133553	0.00862023	-0.114389	0.00559065	-0.098471	0.00304893	-0.0794384	-0.000665035	-0.0546758	0.000479177	-0.0293241	0.00801851	-0.0121272	0.0289202	-0.00575485	0.0378884	0.000567834	0.0460563	0.00652528	0.0517451	0.0146304	0.0644864	0.0589729	0.119438	0.0927128	0.116172	0.119193	0.125283
Siriusgnathus_niemeyerorum	Cyn_Trv	-0.20823	0.0278823	-0.00674127	0.0202713	0.115259	0.0256833	0.1379	-0.00809736	-0.211704	0.0239442	-0.205403	0.035763	-0.186333	0.0415338	-0.166693	0.0423187	-0.155156	0.0357373	-0.139731	0.0405641	-0.118208	0.0339497	-0.104715	0.0276268	-0.0894657	0.0250465	-0.0708265	0.0232837	-0.0513612	0.0183563	-0.0279083	0.0147874	-0.00193689	0.0235413	0.00716203	0.0304846	0.0139267	0.0389551	0.0166437	0.0513447	0.0299815	0.0687258	0.055373	0.0912937	0.0970877	0.115462	0.147539	0.106234
Traversodon_stahleckeri	Cyn_Trv	-0.218101	0.0258385	-0.0457286	0.0194861	0.148105	0.00137891	0.166667	-0.0299634	-0.21516	0.028299	-0.20002	0.0277317	-0.187695	0.0242807	-0.173331	0.0219962	-0.158731	0.0180185	-0.144667	0.0154999	-0.128919	0.0130273	-0.111869	0.00870728	-0.0944312	0.00675513	-0.0747685	0.00770236	-0.0535205	0.014383	-0.0334871	0.0247632	-0.0204621	0.0387373	-0.0118896	0.0463974	-0.00161685	0.0523074	0.00456785	0.0575183	0.0163057	0.0682624	0.0360634	0.0992532	0.111386	0.0564316	0.0794364	0.0347502
Trirachodon_sp	Cyn_Trir	-0.221395	0.027891	-0.0407533	0.00437549	0.132279	0.00929752	0.14986	-0.0168135	-0.214386	0.0321635	-0.199618	0.0293068	-0.186822	0.0261471	-0.172924	0.0223243	-0.15828	0.0196566	-0.144155	0.016843	-0.128718	0.0139026	-0.11257	0.00839258	-0.0961029	0.00355431	-0.07687	-9.38e-05	-0.0522857	-0.000315299	-0.0273697	0.00806747	-0.0120259	0.0309384	-0.00664552	0.0392238	-0.000183289	0.046227	0.00108334	0.0576014	0.0342065	0.119615	0.0868679	0.120473	0.103383	0.046853	0.103662	0.0395876
Bienotherium_yunnanense	Mml_Trt	-0.203458	0.0276373	-0.0241565	0.016682	0.154411	0.00490111	0.158122	-0.013373	-0.210573	0.0174565	-0.206961	0.0340616	-0.174299	0.038767	-0.162868	0.0277603	-0.154289	0.0221418	-0.143902	0.0175116	-0.129096	0.0232006	-0.106461	0.023609	-0.0902638	0.018545	-0.0757228	0.00921148	-0.0482802	0.000991419	-0.0244409	0.0160266	-0.0254057	0.029202	-0.022351	0.0396458	-0.0159688	0.0564653	-0.00624203	0.0630639	0.00033538	0.070581	0.0121625	0.092054	0.0504841	0.130883	0.127362	0.094965
Bocatherium_mexicanum	Mml_Trt	-0.193341	0.0121047	-0.0250226	0.0184503	0.140483	0.0195476	0.155541	-0.00140346	-0.195711	0.00625828	-0.199951	0.0186626	-0.186113	0.031961	-0.173476	0.0257418	-0.158216	0.0155472	-0.146132	0.0197832	-0.127618	0.0347086	-0.105469	0.034932	-0.0892154	0.0302273	-0.0737991	0.0249242	-0.0546779	0.021222	-0.033425	0.0183822	-0.0126872	0.0310244	-0.00885056	0.0372779	-0.0106404	0.047248	-0.0221324	0.0834819	0.026653	0.145066	0.115291	0.117603	0.103751	0.0464788	0.0882063	0.0379399
Kayentatherium_wellesi	Mml_Trt	-0.209702	0.0189767	-0.0364594	0.0141487	0.138371	0.0107388	0.151561	-0.0157736	-0.209804	0.0189183	-0.20141	0.0220773	-0.192097	0.0308485	-0.170106	0.034665	-0.154803	0.0313659	-0.13911	0.0308468	-0.120689	0.0272982	-0.105646	0.0201877	-0.091753	0.0136017	-0.0758281	0.00885106	-0.0492572	-0.00177276	-0.0304252	0.0232229	-0.0285123	0.0357271	-0.0250591	0.0464681	-0.0194275	0.0663386	-0.00172872	0.101598	0.0432867	0.120545	0.0913836	0.122143	0.0920449	0.042091	0.07681	0.056985
Oligokyphus_sp	Mml_Trt	-0.219866	0.0249515	-0.0195274	0.00328904	0.142363	0.00806577	0.147787	-0.0135406	-0.218204	0.0289592	-0.200233	0.0349048	-0.185063	0.0280359	-0.171425	0.0242325	-0.157089	0.0216396	-0.142523	0.0213207	-0.125942	0.0203358	-0.109388	0.0158841	-0.0945901	0.00845867	-0.0763585	8.48e-05	-0.0501949	-0.00693254	-0.0170808	0.00361753	-0.00801197	0.0282769	-0.00614139	0.0351391	-0.00879437	0.0488219	0.00052359	0.0756881	0.0271283	0.0951041	0.0741398	0.108262	0.127522	0.0876798	0.106547	0.0332082
Tritylodon_longaevus	Mml_Trt	-0.218811	0.0250862	-0.0280519	0.0188491	0.138524	0.0100278	0.152658	-0.00645387	-0.212478	0.0292777	-0.198904	0.034281	-0.180761	0.0321899	-0.167118	0.0256093	-0.156004	0.0168314	-0.142096	0.0119171	-0.126343	0.011167	-0.108748	0.0117624	-0.0918858	0.0113312	-0.0737088	0.010234	-0.0506602	0.00770093	-0.0278046	0.0181886	-0.0158577	0.032669	-0.0158531	0.0365153	-0.0197886	0.053472	-0.00772817	0.0717336	0.00521481	0.0859273	0.0630482	0.124399	0.118462	0.0919886	0.130876	0.0661935
Yunnanodon_sp	Mml_Trt	-0.213661	0.0172332	-0.0310967	0.0332806	0.128182	0.0042091	0.149996	-0.0247777	-0.212953	0.0200514	-0.205225	0.0357725	-0.183399	0.0418475	-0.167983	0.0393057	-0.157436	0.034904	-0.143442	0.0372598	-0.123029	0.0404993	-0.103009	0.0388053	-0.0865275	0.0362046	-0.0689872	0.0335517	-0.0494555	0.0306831	-0.0297845	0.0311531	-0.0262225	0.0385053	-0.0232466	0.0461859	-0.0184809	0.0554335	-0.016955	0.0696028	-0.00470576	0.106365	0.058091	0.144222	0.12495	0.112804	0.110123	0.0429903
Bauria_cynops	Thero	-0.235144	0.0349979	-0.0594919	0.00840007	0.139838	0.00715679	0.150375	-0.018426	-0.210032	0.0363063	-0.199624	0.0343558	-0.184149	0.0298563	-0.172506	0.0194226	-0.159944	0.0126633	-0.145855	0.00730965	-0.128947	0.00408042	-0.110484	0.00287212	-0.0939779	0.00139584	-0.0759304	-0.00105822	-0.0506827	0.00433047	-0.0303443	0.0220552	-0.0127156	0.0331251	-0.00284919	0.0385126	0.00689427	0.0455318	0.0162043	0.0506862	0.0431867	0.0854085	0.104665	0.063606	0.0892916	0.0433652	0.0947757	0.030497
Microgomphodon_oligocynus	Thero	-0.225117	0.0276011	-0.0487985	0.0141624	0.142943	0.00634405	0.154087	-0.0225916	-0.217873	0.0371401	-0.195192	0.0339773	-0.18385	0.0258591	-0.169529	0.0228503	-0.158173	0.0130203	-0.142784	0.0137031	-0.12782	0.00929738	-0.109678	0.00573726	-0.0923501	0.00535804	-0.0724348	0.00343894	-0.0495025	0.0131153	-0.0323374	0.0259698	-0.0196498	0.0397213	-0.00961448	0.0463277	0.0025312	0.0528583	0.0124397	0.059056	0.0323248	0.0762887	0.0890265	0.0772859	0.0785695	0.0447576	0.0699744	0.0425601
Traversodontoides_wangwuensis	Thero	-0.203596	0.0221673	-0.0555875	0.00129336	0.146848	0.0124093	0.159069	-0.0105069	-0.215274	0.0186591	-0.205498	0.0284367	-0.189282	0.0293691	-0.177185	0.0228544	-0.163032	0.0210623	-0.147076	0.0216497	-0.132304	0.0149549	-0.115207	0.0107827	-0.098773	0.00722114	-0.0806373	0.00405122	-0.0613787	0.000455596	-0.0389845	-0.00325632	-0.0108438	0.0194912	-0.000764543	0.0262585	0.0102632	0.0326768	0.0192659	0.0391028	0.0352376	0.051944	0.0729701	0.0733957	0.111863	0.0673647	0.112452	0.0221438
Abrictosaurus_consors	DINO_Orn	-0.237185	-0.00728123	0.00730009	0.0419021	0.126362	0.00969688	0.179389	-0.0132643	-0.207191	0.0151582	-0.199173	0.0173769	-0.188693	0.0189369	-0.17545	0.0134293	-0.159937	0.0159671	-0.145891	0.0136509	-0.129877	0.0121343	-0.111785	0.0115724	-0.0939117	0.00974901	-0.0740564	0.00991902	-0.0519185	0.0118848	-0.0279585	0.0165318	-0.0128379	0.0302411	-0.00444381	0.0457451	0.0108356	0.0536127	0.022697	0.0565437	0.0428671	0.0562717	0.0694466	0.0467988	0.0897272	0.0409332	0.0984255	0.0365149
Emausaurus_ernsti	DINO_Orn_Thy	-0.234949	-0.00271129	0.0157273	0.0294579	0.135338	0.0112402	0.156687	0.00466972	-0.213825	-0.00371217	-0.197814	0.00229002	-0.184918	0.0118186	-0.173703	0.0173948	-0.160438	0.0193917	-0.146631	0.0221396	-0.130289	0.0248284	-0.111786	0.0258319	-0.0944618	0.0253264	-0.0761793	0.0210531	-0.0551129	0.0205973	-0.0312331	0.0173814	-0.00919659	0.0216439	6.84e-05	0.0279634	0.0112078	0.0324375	0.0215442	0.0342827	0.0405529	0.0379019	0.0692107	0.0395753	0.0890125	0.0362329	0.0971683	0.0341697
Eocursor_parvus	DINO_Orn_Thy	-0.220277	-4.65e-06	-0.00473411	0.0431494	0.138467	0.00921322	0.169871	-0.0131771	-0.20576	0.0138828	-0.198271	0.015331	-0.187635	0.0152293	-0.17489	0.0115879	-0.159144	0.00970856	-0.144551	0.0129104	-0.128986	0.0140557	-0.111372	0.0156266	-0.0944588	0.0170616	-0.0764686	0.019386	-0.0571878	0.023946	-0.0373804	0.0360826	-0.0161344	0.0416496	-0.0034884	0.0467561	0.00943602	0.0491878	0.0220727	0.0530248	0.040207	0.0496176	0.0663602	0.0395144	0.0874828	0.035733	0.095455	0.0331142
Heterodontosaurus_tucki	DINO_Orn	-0.226216	0.00308283	-0.00389542	0.0496174	0.124593	0.00793852	0.184401	-0.014087	-0.205823	0.00828205	-0.195033	0.0120544	-0.185764	0.0177186	-0.173708	0.0175208	-0.158959	0.016171	-0.144635	0.0126788	-0.127397	0.00732789	-0.108567	0.00763288	-0.0919202	0.0102331	-0.0722308	0.0109572	-0.050123	0.0141956	-0.0315386	0.0235017	-0.0197162	0.0398563	-0.00856926	0.0573222	0.0168865	0.0677552	0.0303557	0.0643071	0.0427912	0.056739	0.0687326	0.0473968	0.0891663	0.044171	0.098989	0.0415956
Lesothosaurus_diagnosticus	DINO_Orn_Thy	-0.218681	0.00486411	0.00138946	0.0241064	0.152978	0.00604978	0.186003	0.00172574	-0.212999	0.00642914	-0.204306	0.00704349	-0.192396	0.00797018	-0.177297	0.00646193	-0.160576	0.00601573	-0.146473	0.00816001	-0.131299	0.0105181	-0.113632	0.0124881	-0.0965578	0.014671	-0.0778301	0.0134306	-0.0556692	0.0109374	-0.0292625	0.0105508	-0.00871187	0.0194055	-0.00159439	0.0283804	0.00931192	0.0311453	0.0199431	0.0326046	0.038314	0.0350927	0.0669888	0.0333822	0.0861242	0.0299676	0.0937434	0.0269088
Manidens_condorensis	DINO_Orn	-0.205052	0.0202954	-0.0138285	0.0203067	0.137355	0.030921	0.185424	-0.00359249	-0.210051	0.0189705	-0.20096	0.0221752	-0.188593	0.0290058	-0.170807	0.0311777	-0.158078	0.0234673	-0.145307	0.0188875	-0.129726	0.0184553	-0.112163	0.0184422	-0.0952869	0.0176729	-0.0770219	0.0193458	-0.0566406	0.0191419	-0.0344241	0.0177494	-0.00916806	0.0187958	0.00290309	0.0281236	0.00794491	0.0369642	0.00869202	0.0471625	0.0295541	0.0645846	0.0679923	0.0556093	0.0831012	0.0368461	0.0915841	0.0324693
Scelidosaurus_harrisonii	DINO_Orn_Thy	-0.215701	-0.00554643	0.000753101	0.0462365	0.137016	0.011435	0.167436	-0.00397373	-0.210279	0.0198688	-0.198272	0.0174348	-0.187121	0.0190068	-0.173637	0.020945	-0.159359	0.0239737	-0.144769	0.0239222	-0.128893	0.0252257	-0.111194	0.024913	-0.0940522	0.0263814	-0.0758725	0.0249938	-0.0538253	0.0151101	-0.0262551	0.0166846	-0.0151889	0.030636	-0.00965744	0.0498561	0.0144474	0.0609218	0.0215681	0.0565351	0.0385549	0.0554638	0.068001	0.0496238	0.0867654	0.0404083	0.0948793	0.0357793
Eoraptor_lunensis	DINO_SpdM_B	-0.231022	-0.00287412	0.00212566	0.0268433	0.141196	0.0109487	0.190059	-0.0105898	-0.20763	0.0127564	-0.19997	0.0125774	-0.190374	0.0103589	-0.176581	0.00902503	-0.160935	0.00866151	-0.146334	0.00950624	-0.129945	0.00905891	-0.112373	0.0121471	-0.0955946	0.0149919	-0.0770671	0.0168441	-0.0562231	0.0190302	-0.0341589	0.0233078	-0.0131084	0.0244577	-0.00258645	0.0276337	0.0100289	0.0273431	0.0204148	0.0297344	0.0384234	0.0317565	0.0682544	0.032197	0.0884265	0.0324366	0.0955451	0.0317008
Aardonyx_celestae	DINO_SpdM_SpdF	-0.221403	-0.00614331	-0.0339563	0.0224278	0.136288	0.004177	0.184615	-0.00629688	-0.206918	0.00872865	-0.200238	0.00613469	-0.188948	0.00818462	-0.175358	0.0108376	-0.161218	0.0135658	-0.14698	0.0141355	-0.131705	0.0176801	-0.113468	0.0209818	-0.0955642	0.0222912	-0.07672	0.0222037	-0.0557114	0.0225316	-0.0334934	0.0217857	-0.0125587	0.0253865	-0.000713067	0.0275077	0.0113319	0.0350246	0.0201366	0.0418845	0.0388818	0.0504233	0.0672869	0.041716	0.0868649	0.0342277	0.0944443	0.0306857
Adeopapposaurus_mognai	DINO_SpdM_Mss	-0.217324	0.00173107	-0.01347	0.0259364	0.139376	0.0097349	0.183604	0.00038844	-0.208194	0.00727704	-0.201145	0.0105633	-0.190216	0.0135691	-0.176808	0.0167029	-0.162383	0.0194586	-0.147475	0.0198966	-0.131663	0.0176294	-0.113914	0.0188393	-0.0963262	0.0192857	-0.0778583	0.0177707	-0.0567944	0.017443	-0.0335714	0.0189983	-0.0134794	0.0251109	-0.00147597	0.0278185	0.0106616	0.032144	0.0194007	0.0360496	0.0363224	0.0358492	0.062877	0.030271	0.082071	0.0234176	0.0909036	0.0216794
Anchisaurus_polyzelus	DINO_SpdM_SpdF	-0.225894	-0.00591344	-0.044179	0.0177533	0.151134	0.00122138	0.185908	-0.00235651	-0.20862	0.0072909	-0.200335	0.00889316	-0.189899	0.0120739	-0.176388	0.0128378	-0.161638	0.0136865	-0.14741	0.0153554	-0.13126	0.0158373	-0.11301	0.0163985	-0.095651	0.015074	-0.0770923	0.0144186	-0.0559978	0.0149898	-0.0332619	0.0188554	-0.0124303	0.0256456	-0.00362489	0.0348185	0.00655894	0.0423071	0.0190788	0.041963	0.0371882	0.0376003	0.0662746	0.0343892	0.0817291	0.0258275	0.0877273	0.0203138
Bagualosaurus_agudoensis	DINO_SpdM_B	-0.218268	-0.0123301	-0.0267941	0.0292989	0.145349	0.0101472	0.19676	-0.0180355	-0.199555	0.00240621	-0.192858	0.00421625	-0.185202	0.00825124	-0.174216	0.0105911	-0.160296	0.0125763	-0.146383	0.0139512	-0.130478	0.0135351	-0.113054	0.0162435	-0.0960137	0.0172911	-0.0779615	0.0202306	-0.0574333	0.0260911	-0.0348765	0.027936	-0.0150631	0.0319743	-0.00427085	0.0357177	0.00786754	0.0387168	0.0184609	0.0400968	0.0382019	0.0427017	0.0672697	0.0471346	0.0876841	0.0433346	0.0960259	0.0401016
Buriolestes_schultzi	DINO_SpdM_B	-0.219004	-0.00764949	-0.0223613	0.0221973	0.137714	0.00765972	0.181531	-0.0133445	-0.205982	0.010406	-0.199771	0.00634331	-0.190163	0.00758323	-0.177283	0.00839081	-0.163276	0.00837125	-0.14776	0.00668067	-0.131464	0.00971367	-0.11407	0.0130458	-0.0969457	0.0153953	-0.0784521	0.0188867	-0.0572465	0.0219053	-0.0348202	0.0224172	-0.0137902	0.0229407	-0.00293848	0.0239428	0.00846221	0.0239839	0.0199817	0.0237556	0.0420577	0.0279918	0.0698066	0.0312611	0.0877581	0.0273482	0.0947839	0.0246941
Chuxiongosaurus_sp	DINO_SpdM_SpdF	-0.213665	-0.000893181	-0.0339734	0.0387998	0.134735	0.00896658	0.187816	0.00201151	-0.205735	0.00623685	-0.200602	0.0053001	-0.188036	0.00637998	-0.173762	0.00810604	-0.158964	0.00955013	-0.145342	0.0123822	-0.129607	0.0127985	-0.11181	0.0138058	-0.0947176	0.0150128	-0.0770564	0.0188712	-0.0588025	0.0272052	-0.0387712	0.034855	-0.020705	0.0444914	-0.0127284	0.0499293	0.00378696	0.0567896	0.0186353	0.0550478	0.0390989	0.052551	0.0650513	0.0412102	0.081929	0.0313167	0.0882357	0.025793
Coloradisaurus_brevis	DINO_SpdM_Mss	-0.210433	-0.000693277	-0.0119475	0.0211207	0.143865	0.00419441	0.193119	-0.00378229	-0.210993	-0.0023163	-0.199508	0.00127733	-0.188412	0.00448924	-0.175925	0.00843897	-0.162724	0.0113768	-0.148878	0.012901	-0.132989	0.0139134	-0.114976	0.0147636	-0.0976769	0.0167609	-0.0788972	0.0173866	-0.0577398	0.0182278	-0.0353937	0.0210124	-0.0138654	0.0203142	-0.000859707	0.0213281	0.0146415	0.0252563	0.0252839	0.0324226	0.0400065	0.0420948	0.0678479	0.0453534	0.0874316	0.0387929	0.0944752	0.0329951
Efraasia_minor	DINO_SpdM_B	-0.218048	-0.0124783	-0.0224738	0.0391335	0.137192	0.00489213	0.200742	-0.0214433	-0.199759	-0.00235399	-0.193192	0.000346681	-0.183615	0.00357882	-0.171195	0.00750406	-0.1585	0.0117851	-0.145479	0.0151971	-0.129986	0.0169001	-0.112514	0.0182828	-0.0958853	0.0209585	-0.0779196	0.0243502	-0.0577406	0.0293941	-0.0364774	0.0335679	-0.0162608	0.0412991	-0.00471178	0.0439907	0.00729875	0.0466171	0.0182646	0.0500498	0.0385204	0.0519221	0.0686294	0.0517315	0.089672	0.0466274	0.098121	0.0412592
Jingshanosaurus_xinwaensis	DINO_SpdM_SpdF	-0.232947	-0.00604422	0.0148215	0.0391763	0.11384	0.00452554	0.169229	0.0151671	-0.20607	0.0112982	-0.196966	0.00973744	-0.185895	0.014814	-0.173532	0.017573	-0.158939	0.0175621	-0.146368	0.0232384	-0.129767	0.0284486	-0.110161	0.0306746	-0.0932164	0.0287396	-0.0758212	0.0239716	-0.0542244	0.0175354	-0.0286928	0.0164276	-0.0123271	0.0297459	-0.00220516	0.0355679	0.00907468	0.0432013	0.0203351	0.0497185	0.0387857	0.0489791	0.0651191	0.0408925	0.0847999	0.0333801	0.0916759	0.0300514
Lamplughsaura_dharmaramensis	DINO_SpdM_SpdF	-0.219068	0.00580357	-0.0269225	0.0251622	0.13488	0.0180168	0.186051	-0.00234031	-0.207679	0.00955019	-0.19929	0.0113266	-0.187596	0.0126471	-0.17368	0.013854	-0.159036	0.0145133	-0.145041	0.0159569	-0.129331	0.0160637	-0.111678	0.015462	-0.0947252	0.0167445	-0.0763921	0.0180986	-0.055861	0.0208655	-0.0335684	0.0217521	-0.0133564	0.0276588	-0.00267984	0.032053	0.00899346	0.0356701	0.018953	0.0392179	0.0381058	0.0427685	0.0669183	0.0461676	0.0864339	0.0399039	0.0940029	0.0350068
Leyesaurus_marayensis	DINO_SpdM_Mss	-0.217477	0.000861888	-0.0584305	0.0163768	0.147367	-0.000443028	0.191553	-0.0111472	-0.210884	0.00232985	-0.203905	0.00364531	-0.190173	0.000990125	-0.174177	0.00259613	-0.159818	0.00353162	-0.145798	0.00475605	-0.129568	0.00473813	-0.110791	0.00617352	-0.0941753	0.0106446	-0.0766161	0.0151509	-0.0559127	0.01807	-0.0336948	0.0196633	-0.0137949	0.0291649	-0.00526038	0.0375925	0.00594768	0.0444508	0.0189605	0.0427869	0.0378354	0.0393537	0.0681698	0.0398727	0.0880441	0.038584	0.0961252	0.0361689
Lufengosaurus_huenei	DINO_SpdM_Mss	-0.218276	-0.017584	-0.034659	0.040386	0.141075	0.000618126	0.181253	-0.0106749	-0.205778	0.0145152	-0.196302	0.00461202	-0.186156	0.00380029	-0.172177	0.00700914	-0.15837	0.0104942	-0.145088	0.0133304	-0.130404	0.0186758	-0.112497	0.0215288	-0.0959176	0.0233142	-0.0785034	0.0251194	-0.0610636	0.030118	-0.0390701	0.0423596	-0.0188257	0.0456254	-0.00955303	0.0500011	0.00564031	0.0562068	0.0221676	0.0534117	0.039102	0.0467278	0.0660317	0.0390422	0.0837655	0.0295856	0.0908603	0.024843
Macrocollum_itaquii	DINO_SpdM_Plt	-0.224225	-0.00410067	-0.0241122	0.0246788	0.126348	0.0139925	0.187536	0.0140696	-0.206248	0.00637769	-0.199506	0.00773036	-0.18814	0.00904728	-0.175003	0.0131903	-0.160619	0.0145423	-0.146707	0.0174999	-0.130595	0.0224767	-0.112655	0.0205895	-0.0955364	0.0190759	-0.0768586	0.0205447	-0.0558579	0.0214971	-0.0335941	0.0248589	-0.0125461	0.0254254	-0.0011261	0.0276032	0.0105065	0.029447	0.0189043	0.0318582	0.0359458	0.0305314	0.0660035	0.02614	0.0874043	0.0240859	0.0969807	0.0240299
Massospondylus_kaalae	DINO_SpdM_Mss	-0.218902	-0.0116374	-0.0123013	0.0347873	0.151852	0.00805172	0.164252	-0.0385412	-0.203946	0.0151243	-0.197336	0.00311421	-0.184837	0.00692909	-0.171754	0.00918411	-0.157784	0.0123802	-0.145036	0.0159179	-0.130043	0.0186488	-0.112796	0.0214977	-0.0954917	0.0247197	-0.0770876	0.0250543	-0.0569482	0.0268457	-0.0352712	0.0286045	-0.0159924	0.0308791	-0.00670187	0.0349436	0.00161439	0.0474417	0.0158722	0.0540962	0.0377562	0.0574642	0.0690274	0.0517755	0.0893277	0.0446137	0.0975064	0.0423454
Melanorosaurus_readi	DINO_SpdM_SpdF	-0.230713	0.00219631	0.0198654	0.0259422	0.13422	0.00699115	0.180907	-0.00346124	-0.21226	0.00404555	-0.201834	0.00488994	-0.18931	0.0063402	-0.176248	0.00749346	-0.160607	0.00654496	-0.145642	0.00738615	-0.128895	0.00645565	-0.110922	0.0091437	-0.0947554	0.0142497	-0.0764378	0.018574	-0.055449	0.0245263	-0.0325228	0.0194102	-0.0114662	0.0208154	0.00373738	0.0176229	0.0176561	0.0189762	0.0236411	0.0288622	0.0395219	0.0404862	0.0680274	0.0365556	0.0867671	0.0311693	0.0942903	0.0267176
Mussaurus_patagonicus	DINO_SpdM_SpdF	-0.217189	-6.33e-05	-0.0372228	0.0283073	0.128553	0.0105859	0.193944	-0.0134672	-0.208129	0.0056152	-0.199873	0.00798244	-0.188561	0.0118227	-0.175516	0.0155954	-0.161421	0.0186917	-0.147018	0.0214157	-0.130574	0.0217965	-0.112715	0.0228912	-0.0954466	0.0233219	-0.0767022	0.0245316	-0.0559805	0.0243979	-0.0345407	0.0275938	-0.0218161	0.0414728	-0.00717004	0.0442397	0.00712177	0.0462734	0.0189321	0.042874	0.0356971	0.0380218	0.0618603	0.0269439	0.0887363	0.0346195	0.0960539	0.035728
Pampadromaeus_barberenai	DINO_SpdM_B	-0.224455	-0.00476807	-0.0358738	0.0217527	0.135905	0.0148262	0.186717	-0.00261343	-0.209111	0.00556689	-0.201419	0.00448396	-0.190643	0.0054543	-0.17606	0.00619766	-0.161468	0.010214	-0.147641	0.0118833	-0.131905	0.0139595	-0.113838	0.0127684	-0.0963425	0.0126766	-0.0779988	0.0168864	-0.0569528	0.0191949	-0.0344722	0.0214023	-0.0139376	0.0239104	-0.00250718	0.024674	0.00997165	0.0274446	0.020756	0.0291534	0.0410455	0.0336043	0.0695045	0.0390978	0.087087	0.0347674	0.0912563	0.0277354
Panphagia_protos	DINO_SpdM_B	-0.217457	-0.00246209	-0.0234144	0.0219643	0.143598	0.00954469	0.169888	-0.00514875	-0.208926	0.0059358	-0.203414	0.00547417	-0.192798	0.00631263	-0.177204	0.00681074	-0.162531	0.00966652	-0.148369	0.00897732	-0.132089	0.010417	-0.114135	0.0129004	-0.0968114	0.0150484	-0.0780678	0.0175231	-0.0569477	0.0202272	-0.0343663	0.0221628	-0.0133957	0.0241997	-0.000890702	0.0239998	0.0107773	0.029223	0.0223865	0.0288521	0.041383	0.0361773	0.0686666	0.0337195	0.0881642	0.029908	0.0953313	0.0281334
Pantydraco_caducus	DINO_SpdM_B	-0.216493	-0.00398368	-0.0485115	0.0189966	0.139771	0.0133738	0.190865	-0.00312938	-0.208025	0.00314507	-0.201094	0.00527364	-0.190758	0.00915956	-0.17761	0.0113947	-0.16284	0.012373	-0.148468	0.0133506	-0.132468	0.014382	-0.114385	0.0154744	-0.0968911	0.0157357	-0.0782631	0.0167943	-0.0573621	0.0196622	-0.0348639	0.0200125	-0.0138603	0.0226306	-0.00227099	0.027694	0.00954391	0.0303204	0.0199243	0.0301686	0.0390042	0.0324188	0.0671751	0.030511	0.0867845	0.0273899	0.0933958	0.0245168
Plateosaurus_engelhardti	DINO_SpdM_Plt	-0.223604	-0.00938555	-0.0241017	0.022751	0.144656	0.00522868	0.175922	0.000227821	-0.212371	0.0166008	-0.200862	0.00659206	-0.188623	0.0088389	-0.175396	0.0132527	-0.161407	0.015828	-0.147033	0.0172889	-0.130932	0.0167299	-0.113127	0.0178856	-0.0956754	0.01885	-0.0769209	0.0194646	-0.056027	0.0192045	-0.0335643	0.0213458	-0.0124348	0.0267358	-0.00205881	0.0314836	0.0102665	0.0329455	0.0211915	0.0372165	0.0393242	0.0444946	0.0678028	0.0415878	0.0856691	0.0335855	0.0920405	0.0287784
Riojasaurus_incertus	DINO_SpdM_Plt	-0.215327	0.00166195	-0.0201576	0.0209007	0.133919	0.0137349	0.179137	-0.00792038	-0.207377	0.0124769	-0.20226	0.0113284	-0.190186	0.0118665	-0.175401	0.0119117	-0.160769	0.0135995	-0.146802	0.014825	-0.130917	0.0139803	-0.112986	0.0135541	-0.0955817	0.0128878	-0.0767993	0.0138223	-0.0558373	0.0159143	-0.0338467	0.0197779	-0.0123808	0.0230391	-0.00105031	0.0256809	0.0112743	0.0290457	0.0214732	0.0327868	0.0393755	0.0395583	0.0678977	0.0446048	0.0879917	0.0449484	0.0972613	0.042722
Sarahsaurus_aurifontanalis	DINO_SpdM_Mss	-0.226142	-0.0189569	-0.0175926	0.041281	0.147239	-0.00259259	0.172794	-0.0304753	-0.198592	0.00785692	-0.191676	0.00303202	-0.182303	0.00732936	-0.172241	0.0101486	-0.15855	0.0109525	-0.143605	0.0107369	-0.128039	0.0128292	-0.112452	0.0194938	-0.0961924	0.0249431	-0.0777324	0.0316474	-0.0563385	0.0339792	-0.0362279	0.0337533	-0.0181173	0.0398367	-0.00901804	0.0423563	-0.000856775	0.0506253	0.0152309	0.0659017	0.0452433	0.0639236	0.0715953	0.0521159	0.0918706	0.0465707	0.100158	0.0400228
Tazoudasaurus_naimi	DINO_SpdM_Spd	-0.223721	0.015505	-0.00103974	0.0170272	0.12105	0.0279376	0.179722	-0.00644028	-0.212349	0.0256792	-0.200271	0.0260007	-0.186853	0.0270081	-0.17272	0.0258921	-0.157062	0.0286021	-0.142041	0.0253537	-0.126702	0.0237002	-0.109194	0.0211565	-0.0938469	0.0162632	-0.0769329	0.00945288	-0.0522174	0.000360032	-0.0258574	0.00497574	1.77e-05	0.0187333	0.00449379	0.0257875	0.00932472	0.0342536	0.0168509	0.0414615	0.0358126	0.0456985	0.0645515	0.0490562	0.0848126	0.0454858	0.0925918	0.0402688
Thecodontosaurus_sp	DINO_SpdM_B	-0.214227	-0.00177184	-0.0391315	0.0193589	0.132543	0.0172056	0.205271	-0.00283499	-0.209032	0.00343906	-0.202523	0.00393044	-0.188776	0.00546113	-0.174947	0.00893604	-0.16114	0.0115497	-0.147329	0.0134825	-0.131662	0.0155562	-0.113676	0.0160513	-0.0964765	0.0167962	-0.0779571	0.0176083	-0.0572126	0.0189167	-0.0351148	0.0208649	-0.0140113	0.0260588	-0.00343759	0.0310022	0.00859479	0.0337433	0.0186972	0.0366044	0.0374621	0.0372216	0.0671499	0.0393041	0.0868273	0.0414927	0.0941121	0.037714
Unaysaurus_tolentinoi	DINO_SpdM_Plt	-0.211539	-0.0170739	-0.0132786	0.0298283	0.139853	0.00575103	0.194475	0.00602937	-0.20521	0.0139451	-0.197196	0.00337227	-0.18782	0.00549487	-0.175324	0.0101679	-0.162566	0.014465	-0.148954	0.0167132	-0.133303	0.0199041	-0.115531	0.0214342	-0.0983984	0.0253076	-0.0789347	0.0261271	-0.057862	0.0280687	-0.0352549	0.0291814	-0.0145376	0.0296261	-0.00352413	0.0322858	0.00808349	0.0340779	0.0177002	0.0353038	0.0360067	0.034358	0.0657137	0.0314731	0.0866551	0.0293444	0.0929242	0.0266857
Yimenosaurus_youngi	DINO_SpdM_Spd	-0.221659	0.020706	0.000530851	0.0223318	0.118245	0.0304888	0.192565	-0.00279178	-0.211655	0.024372	-0.20096	0.0245967	-0.188618	0.0215087	-0.175311	0.0177313	-0.161082	0.0113241	-0.14527	0.0114546	-0.129491	0.0118897	-0.11186	0.0117733	-0.0945495	0.0113223	-0.0761407	0.0130024	-0.0550065	0.0130966	-0.0329019	0.0171523	-0.0137104	0.0208303	2.64e-05	0.0189757	0.0168618	0.0205077	0.0277231	0.0261607	0.0417445	0.0351983	0.0671893	0.0417472	0.0862416	0.0389109	0.0938123	0.0384186
Yizhousaurus_sunae	DINO_SpdM_SpdF	-0.225475	0.00745732	-0.00693755	0.0262978	0.131461	0.00510767	0.179682	-0.00956738	-0.209903	0.0203392	-0.203165	0.0127491	-0.192547	0.0058757	-0.173714	0.00816247	-0.158247	0.0102199	-0.144302	0.011609	-0.12859	0.0124604	-0.111033	0.0145535	-0.0940579	0.0164088	-0.0756874	0.0199382	-0.0548197	0.0191544	-0.0325743	0.0221087	-0.00823512	0.025332	-0.00328599	0.0353365	0.00912924	0.0468586	0.0208267	0.0482192	0.0394359	0.04708	0.0672367	0.0418796	0.0858219	0.0333397	0.094608	0.0302516
Yunnanosaurus_huangi	DINO_SpdM_SpdF	-0.222585	0.00488873	-0.0181884	0.00813006	0.134268	0.0191881	0.191857	-0.000304299	-0.212699	0.0187492	-0.202029	0.0180141	-0.189557	0.0183768	-0.175178	0.0181503	-0.160306	0.0176721	-0.146173	0.0165683	-0.130355	0.0178822	-0.112182	0.0183422	-0.0948255	0.018072	-0.0779672	0.0134396	-0.0573995	0.00658584	-0.0333784	0.0066833	-0.00653222	0.0181809	0.00279497	0.0251881	0.0102508	0.0340293	0.0188842	0.0385351	0.0367892	0.0450801	0.0657854	0.0471301	0.0846808	0.0357379	0.0920355	0.0308009
Pisanosaurus_mertii	DINO_M_Sile	-0.228902	0.015114	-0.0124742	0.0389834	0.139764	0.0122539	0.166422	-0.0118965	-0.209326	0.0200675	-0.200086	0.0163059	-0.187374	0.0142335	-0.172498	0.0136721	-0.157707	0.0136905	-0.143527	0.0132006	-0.127681	0.0119857	-0.109642	0.0107316	-0.0920014	0.0109287	-0.0740531	0.0149059	-0.0517441	0.0144629	-0.0312925	0.0231795	-0.0167985	0.0350433	-0.00841117	0.045751	0.0122556	0.0552533	0.0228942	0.0492423	0.0396532	0.0464375	0.067001	0.0390736	0.0866635	0.0330181	0.0944194	0.0294537
Silesaurus_opolensis	DINO_M_Sile	-0.208111	0.00998094	-0.0558782	0.0160167	0.141966	0.0115363	0.192237	0.00695501	-0.216507	0.0127199	-0.206777	0.0099704	-0.193373	0.00823002	-0.178949	0.00924319	-0.163805	0.00899365	-0.149281	0.00923118	-0.133228	0.00804674	-0.115181	0.00945756	-0.0978415	0.00929116	-0.0791312	0.00999132	-0.0581479	0.0140168	-0.0358328	0.0184733	-0.0150232	0.0207291	-0.0040626	0.0282742	0.00791208	0.0316847	0.0184215	0.0340864	0.0378926	0.037938	0.06699	0.0397767	0.0863627	0.0345439	0.0935141	0.031222
Aetosaurus_ferratus	Aet_aet	-0.226561	0.0192336	-0.0148837	0.0327962	0.116388	0.0346816	0.184548	-0.0342364	-0.210571	0.02389	-0.199799	0.0215103	-0.188042	0.0176783	-0.174597	0.0133676	-0.15968	0.00999023	-0.144484	0.00586821	-0.127288	0.00449178	-0.108753	0.00449071	-0.0914982	0.00692897	-0.0744098	0.0121271	-0.055601	0.0192527	-0.0345686	0.0252221	-0.0153697	0.0329582	-0.00454782	0.0371227	0.00727315	0.0403655	0.0175949	0.0429302	0.0368557	0.0463679	0.0661232	0.0469306	0.0861883	0.0455296	0.093616	0.0452253
Desmatosuchus_haplocerus	Aet_Des	-0.245665	0.0174613	-0.00976061	0.0447667	0.119884	0.0190759	0.175264	-0.0161559	-0.210817	0.0117522	-0.200619	0.0098699	-0.186345	0.013745	-0.172082	0.0161067	-0.157425	0.0152252	-0.143276	0.0137715	-0.127387	0.0133936	-0.110347	0.0170775	-0.0948854	0.0212541	-0.0785126	0.0284454	-0.056849	0.037168	-0.0341564	0.0380048	-0.0123267	0.0450999	-0.000916157	0.0460214	0.0106644	0.0457831	0.0202121	0.0438654	0.0391801	0.0459658	0.0663772	0.0430875	0.080469	0.0329248	0.0898251	0.0267104
Longosuchus_meadei	Aet_Des	-0.234399	0.0155816	-0.0256667	0.0352574	0.127946	0.0146135	0.187718	-0.0162345	-0.210632	0.0115345	-0.200052	0.0116277	-0.187224	0.0111868	-0.173176	0.011354	-0.1582	0.0091986	-0.14358	0.0101308	-0.127914	0.0103231	-0.109965	0.010963	-0.0934016	0.0142959	-0.0760724	0.0192537	-0.0567676	0.0246387	-0.0362484	0.03288	-0.0163961	0.0393349	-0.00514134	0.0420715	0.00647561	0.0464582	0.017717	0.0501097	0.0385499	0.0536706	0.0672421	0.0468853	0.0863817	0.0390359	0.0951758	0.0372947
Neoaetosauroides_engaeus	Aet_Des	-0.232636	0.0186933	-0.0170067	0.0377775	0.123551	0.016595	0.173638	-0.0203675	-0.210214	0.0175557	-0.201463	0.0141836	-0.189233	0.0112793	-0.174384	0.00899287	-0.1589	0.0071797	-0.143698	0.00578604	-0.12626	0.00529186	-0.108023	0.00810431	-0.0916651	0.0121989	-0.0747664	0.0183174	-0.0552042	0.0239817	-0.0346394	0.0311548	-0.0144678	0.0379342	-0.00388225	0.040826	0.00753865	0.0460246	0.0180159	0.0512535	0.0381615	0.0580287	0.0695991	0.0596987	0.0916271	0.0564246	0.102285	0.0508685
Paratypothorax_andressorum	Aet_aet	-0.215089	0.0064458	-0.0208196	0.0303221	0.129294	0.0163521	0.187056	-0.0158021	-0.212636	0.00593058	-0.202779	0.00648094	-0.190167	0.00531756	-0.175413	0.00533914	-0.159988	0.00444144	-0.145082	0.00567889	-0.129596	0.00741092	-0.111978	0.00943293	-0.0950726	0.0123744	-0.0771612	0.0163491	-0.0575737	0.0220803	-0.0359589	0.0294886	-0.0153012	0.0317696	-0.00379443	0.0327523	0.00623987	0.0399641	0.0167288	0.0472584	0.0375005	0.0508212	0.066403	0.0454064	0.0858838	0.0384409	0.093868	0.0339008
Stagonolepis_robertsoni	Aet_Des	-0.227294	0.0196763	-0.0432626	0.0173868	0.14231	0.00313606	0.174785	-0.0188921	-0.211298	0.0192983	-0.20131	0.0179841	-0.188885	0.016385	-0.174902	0.0130898	-0.160217	0.0111939	-0.146362	0.00726738	-0.130003	0.00668948	-0.112164	0.00577104	-0.0947603	0.00616294	-0.0756797	0.00805883	-0.0550771	0.0139117	-0.0336637	0.0200768	-0.0155531	0.0309638	-0.00561314	0.0361857	0.00516516	0.0425366	0.0153982	0.045522	0.0326573	0.0570224	0.0665634	0.0519642	0.0871968	0.0499243	0.0963332	0.0442705
Stenomyti_huangae	Aet_aet	-0.233529	0.0134161	-0.0321504	0.0305605	0.126019	0.0108566	0.184355	0.00715656	-0.212714	0.0143459	-0.20376	0.0105888	-0.190951	0.00834499	-0.176269	0.0077382	-0.16109	0.00512497	-0.145629	0.00532758	-0.129467	0.00681774	-0.111967	0.0092375	-0.0945411	0.0100226	-0.0762915	0.0143509	-0.0563527	0.0198251	-0.0367171	0.0295808	-0.0165993	0.0378832	-0.00385687	0.0375585	0.00801648	0.038856	0.0185951	0.0417803	0.0372136	0.0481378	0.0642496	0.0396576	0.081222	0.0307665	0.088745	0.0255637
Typothorax_sp	Aet_aet	-0.22949	0.0174863	-0.0217949	0.0382953	0.110765	0.0166695	0.190116	0.00239983	-0.208801	0.0158339	-0.199529	0.0137539	-0.187139	0.0113411	-0.17264	0.0102712	-0.157353	0.00775456	-0.142218	0.00727523	-0.126905	0.00952599	-0.110482	0.0141815	-0.0936285	0.0147164	-0.0760648	0.0180279	-0.0576082	0.0248623	-0.0374241	0.034042	-0.0199124	0.0415342	-0.0081311	0.0457766	0.00309306	0.0510225	0.0149882	0.0552019	0.0354573	0.0580681	0.0657065	0.0565976	0.0861979	0.0482343	0.0933834	0.0403763
Revueltosaurus_callenderi	Psd	-0.212362	0.0119811	-0.0199063	0.0281496	0.130242	0.032633	0.181478	0.00108523	-0.21006	0.019162	-0.200471	0.0228095	-0.187795	0.0207029	-0.173095	0.0218236	-0.15892	0.0171027	-0.144972	0.0139922	-0.129356	0.0126036	-0.111839	0.0128854	-0.0947889	0.0111502	-0.0753988	0.0109153	-0.0558566	0.0174445	-0.0350912	0.0240922	-0.0159938	0.0314171	-0.00496149	0.0349002	0.00666773	0.0386288	0.0169275	0.040582	0.0361726	0.0416591	0.0651097	0.043785	0.0849348	0.0417775	0.0928223	0.0401986
Edentosuchus_(Kayenta_form)	Psd	-0.216675	0.0151638	-0.0404315	0.0231306	0.118961	0.0325015	0.171673	0.0020848	-0.210935	0.0125694	-0.202591	0.0177769	-0.189491	0.0226397	-0.173233	0.0242369	-0.157507	0.0215307	-0.143956	0.018121	-0.128697	0.0154768	-0.1124	0.0107323	-0.0957198	0.00732489	-0.0769145	0.00908284	-0.0557668	0.012238	-0.0363292	0.0235666	-0.0207694	0.0360186	-0.0104389	0.041484	0.00171178	0.046137	0.0140882	0.0472889	0.0343812	0.0457213	0.0635707	0.0474747	0.0834367	0.0469782	0.0911044	0.0430883
Effigia_okeeffeae	Psd	-0.191702	0.0127228	-0.0620624	0.0166669	0.147114	0.0177918	0.204366	0.011794	-0.220043	0.0158698	-0.209916	0.014383	-0.196985	0.0113535	-0.181772	0.00937342	-0.166532	0.00954332	-0.151765	0.00917639	-0.13555	0.00999162	-0.117463	0.0114667	-0.100021	0.0133398	-0.0812136	0.0152449	-0.059992	0.0169753	-0.0374622	0.0201402	-0.0162866	0.0205189	-0.00462666	0.0261326	0.00746696	0.029312	0.0178022	0.0298542	0.0378233	0.0328552	0.0675573	0.0387737	0.0868341	0.0387712	0.0938363	0.0348549
Lotosaurus_adentus	Psd	-0.195907	0.0149578	-0.0763689	0.0235795	0.131939	0.012777	0.202481	0.00519629	-0.212453	0.0184373	-0.20367	0.0114101	-0.19086	0.0111393	-0.176408	0.0156151	-0.160875	0.0150979	-0.147472	0.0109187	-0.132324	0.0131785	-0.114813	0.0158372	-0.098457	0.0189158	-0.0812155	0.0239459	-0.0599633	0.0269996	-0.0375843	0.0294047	-0.0170692	0.0317195	-0.0080141	0.04024	0.00447361	0.0416322	0.0151396	0.0426105	0.0338934	0.049106	0.0637486	0.04897	0.0826105	0.0348374	0.0892655	0.0287249
Azendohsaurus_madagaskarensis	AlloK	-0.223345	-0.0188041	-0.00935328	0.0397808	0.145908	0.00406918	0.166728	-0.00415765	-0.223424	0.0177981	-0.202804	0.0187084	-0.188327	0.0157646	-0.175166	0.0180579	-0.160827	0.0205869	-0.14577	0.0212036	-0.129703	0.0209633	-0.112181	0.02281	-0.0949244	0.0238848	-0.0770329	0.0247394	-0.0571592	0.0276409	-0.0355754	0.0336777	-0.0136984	0.0394762	-0.00183218	0.0418779	0.0105521	0.0430201	0.0214067	0.0455688	0.0394438	0.0441304	0.0650526	0.0345501	0.0838001	0.0271294	0.091163	0.0231667
Pamelaria_dolichotrachela	AlloK	-0.213907	0.00440597	-0.0300888	0.0212243	0.149026	0.00437867	0.184099	0.00119335	-0.210564	0.0113389	-0.204506	0.0120478	-0.19304	0.00951689	-0.176622	0.00569087	-0.160528	0.00676265	-0.146513	0.00820654	-0.130886	0.00975977	-0.113347	0.0118824	-0.0962683	0.0128286	-0.0773864	0.0128216	-0.0565654	0.0169738	-0.0348684	0.0218263	-0.01341	0.0256491	-0.00249226	0.03126	0.00689543	0.0391164	0.0178367	0.044183	0.0251359	0.0348759	0.0651576	0.0303981	0.0867173	0.0424659	0.0867991	0.0204789
Teraterpeton_hrynewichorum	AlloK	-0.243133	-0.0108724	0.0138046	0.0239614	0.138892	0.00859163	0.180217	-0.00532677	-0.208528	0.0110061	-0.200919	0.0019927	-0.187861	0.00357162	-0.173689	0.00806735	-0.160383	0.0105669	-0.146856	0.0118	-0.130525	0.0115823	-0.112927	0.0148321	-0.0961705	0.0214725	-0.0766828	0.0242291	-0.0560788	0.021228	-0.032913	0.0169813	-0.0124026	0.0211299	-0.00111612	0.0225281	0.0100098	0.025331	0.0191232	0.0284241	0.0366067	0.0302965	0.0657208	0.0248234	0.0887788	0.0212169	0.0969395	0.0211331
Trilophosaurus_buettneri	AlloK	-0.219128	0.00189559	-0.00998746	0.0510568	0.132729	0.0152653	0.180987	0.00231188	-0.205326	0.0100825	-0.195948	0.0111045	-0.185401	0.0168895	-0.173664	0.0233508	-0.158451	0.024518	-0.143443	0.0268463	-0.128341	0.022236	-0.111734	0.0203455	-0.0954063	0.0247249	-0.0771007	0.0266956	-0.0548915	0.019876	-0.0358117	0.0267317	-0.0115476	0.0544011	0.00501901	0.0529338	0.0133861	0.0484316	0.0202303	0.0448814	0.0374271	0.0390195	0.0660485	0.0357768	0.0837568	0.0300497	0.0917618	0.0260254
Eohyosaurus_wolvaardti	Rhync	-0.209325	0.0159516	-0.0264945	0.0317169	0.134635	0.0269702	0.185289	0.00121874	-0.212087	0.0170907	-0.201963	0.0142348	-0.188429	0.0126146	-0.172898	0.0103601	-0.158536	0.013191	-0.144803	0.0138506	-0.12882	0.0135114	-0.111174	0.0141932	-0.0933585	0.0136664	-0.0770312	0.021582	-0.0562398	0.0275118	-0.0347104	0.0291305	-0.0154433	0.0365639	-0.00332112	0.0379218	0.00849104	0.0377886	0.0183121	0.0381297	0.0365407	0.0365453	0.0657856	0.0332155	0.0862423	0.0313317	0.0940378	0.0305766
Fodonyx_spenceri	Rhync	-0.209949	0.029676	-0.0210769	0.0284314	0.145441	0.0245942	0.187552	0.0105617	-0.212813	0.0353719	-0.198663	0.0327895	-0.188704	0.0285813	-0.174728	0.0255248	-0.160392	0.021888	-0.146483	0.0194104	-0.130572	0.0191758	-0.112836	0.017359	-0.095836	0.0164501	-0.0773466	0.017982	-0.0561796	0.017721	-0.0354386	0.0262672	-0.0152628	0.0254431	-0.00546812	0.0230805	0.00648537	0.0195437	0.0203939	0.017425	0.0437415	0.0203499	0.0738211	0.0293356	0.0892098	0.0356043	0.0948777	0.0317468
Hyperodapedon_gordoni	Rhync_Hyp	-0.226708	0.0300311	0.0159735	0.0329699	0.125833	0.0256499	0.165852	0.00335128	-0.221538	0.045463	-0.194097	0.0317996	-0.183184	0.02753	-0.17009	0.0225452	-0.155348	0.0189391	-0.141001	0.0164363	-0.125741	0.0174842	-0.108358	0.0173716	-0.0911337	0.0165002	-0.073834	0.0406527	-0.0445452	0.0477102	-0.0283109	0.038814	-0.0110957	0.0322747	0.000705352	0.0382028	0.0113095	0.036459	0.0204402	0.034398	0.0384349	0.0316172	0.0666899	0.0275979	0.0869317	0.0236387	0.0948417	0.0225864
Hyperodapedon_huxleyi	Rhync_Hyp	-0.218117	0.0554339	0.00785217	0.0366548	0.117488	0.0309308	0.1626	0.0125643	-0.205548	0.064695	-0.186704	0.0390666	-0.17996	0.0347358	-0.170374	0.0289436	-0.157831	0.0227099	-0.143819	0.0191892	-0.127305	0.0119714	-0.107886	0.00984898	-0.0881183	0.00693027	-0.068962	0.0113231	-0.0572126	0.0388776	-0.0171229	0.0532023	-0.0114912	0.038311	-4.35e-05	0.0402739	0.0112006	0.0405419	0.019849	0.0395986	0.0360645	0.034382	0.0629067	0.0264985	0.0832293	0.0196627	0.0973064	0.0199174
Hyperodapedon_sanjuanensis	Rhync_Hyp	-0.19461	0.0246041	0.00898493	0.0485224	0.132251	0.04051	0.172435	0.00537677	-0.208965	0.0224499	-0.19857	0.0234962	-0.186064	0.0289357	-0.171701	0.0275683	-0.158811	0.018305	-0.142527	0.00599101	-0.124134	0.00313636	-0.105527	0.00348966	-0.0850699	0.00222608	-0.0634322	0.00458238	-0.056965	0.0295695	-0.0344661	0.0318003	-0.0156609	0.0462991	0.00250765	0.05817	0.0161886	0.0581072	0.0236936	0.0549593	0.0406974	0.051097	0.0683721	0.0445942	0.0876571	0.0367449	0.0969527	0.0368086
Isalorhynchus_genovefae	Rhync	-0.20863	0.0371527	0.0177706	0.028899	0.119456	0.0289182	0.169205	0.016475	-0.215274	0.0281199	-0.202299	0.0570628	-0.179806	0.0341588	-0.171966	0.027062	-0.160727	0.0200857	-0.146486	0.014243	-0.128534	0.00910225	-0.104585	0.00341509	-0.087489	0.00976614	-0.0798485	0.0330932	-0.051766	0.0505338	-0.0193122	0.053215	-0.0132086	0.0294228	-0.00245477	0.0297191	0.00876122	0.0308487	0.0191252	0.0285364	0.0363781	0.032187	0.0633603	0.0272723	0.089146	0.0236161	0.0978178	0.0297648
Langeronyx_brodiei	Rhync	-0.214763	0.0232389	-0.0199535	0.0308547	0.114285	0.0230787	0.19315	0.00154207	-0.215248	0.0285713	-0.199805	0.0294279	-0.187385	0.0253498	-0.173801	0.022437	-0.159221	0.020079	-0.145223	0.0176288	-0.129558	0.0138742	-0.111183	0.0117041	-0.0947392	0.0149787	-0.0778421	0.0228316	-0.0570192	0.0279743	-0.0345315	0.0312163	-0.0142151	0.0302417	-0.00328082	0.0302563	0.00847442	0.0314726	0.0182471	0.0314391	0.0359537	0.0304139	0.0651787	0.0277038	0.0873475	0.0324963	0.0940157	0.0375676
Mesosuchus_browni	Rhync	-0.206526	-0.00508209	-0.03522	0.0395802	0.13684	0.0137626	0.182334	-0.0246815	-0.199834	0.00653747	-0.200093	0.00527641	-0.188625	0.0048912	-0.1743	0.00715779	-0.160414	0.00751837	-0.144863	0.00612247	-0.129652	0.0101399	-0.112352	0.0120162	-0.0939971	0.0105131	-0.0766679	0.0153798	-0.0632848	0.0285706	-0.0395139	0.0395242	-0.0191871	0.04448	-0.00757918	0.0474094	0.00601106	0.0496919	0.0178202	0.0492327	0.0372739	0.0482953	0.0664344	0.043818	0.0857544	0.0358451	0.0939242	0.0330179
Rhynchosaurus_articeps	Rhync	-0.22312	0.0244436	-0.0258503	0.0404766	0.126948	0.0193794	0.183822	0.0045563	-0.21692	0.0311164	-0.198293	0.0318512	-0.185161	0.0266979	-0.171655	0.0242297	-0.157609	0.0216576	-0.144106	0.0211006	-0.128995	0.0214079	-0.111774	0.0233833	-0.0951758	0.0248127	-0.078101	0.0273468	-0.0583145	0.0330591	-0.0362434	0.0378064	-0.0106579	0.0366562	-0.00340129	0.0320114	0.00578806	0.0295885	0.0128407	0.0268395	0.0326276	0.0213343	0.0654125	0.0205055	0.0846905	0.0174833	0.0942225	0.0185942
Stenaulorhynchus_sp	Rhync	-0.214135	0.0325583	-0.0224684	0.0172425	0.137392	0.0214714	0.187129	0.00254989	-0.213018	0.0373356	-0.200497	0.0329371	-0.189047	0.0296815	-0.175687	0.0244645	-0.163093	0.0176252	-0.150072	0.00913311	-0.132992	0.0041789	-0.113417	0.000666272	-0.0943632	0.00113804	-0.0756253	0.00405274	-0.0549412	0.00785763	-0.0316731	0.0129537	-0.0119472	0.0251869	-0.00263202	0.0281734	0.0079442	0.0297166	0.0173071	0.0297574	0.0370047	0.0293353	0.0669488	0.0297906	0.0869649	0.0293273	0.0938361	0.0285379
Teyumbaita_sulcognathus	Rhync_Hyp	-0.232878	0.0434229	-0.00295469	0.034033	0.111145	0.0280695	0.166288	-0.00484365	-0.20664	0.0480143	-0.19252	0.0314312	-0.184673	0.0232871	-0.171627	0.0195506	-0.156839	0.0171754	-0.142582	0.0150378	-0.12633	0.0130357	-0.109687	0.0169448	-0.0937595	0.0191941	-0.0793563	0.028545	-0.0537273	0.0446989	-0.0278598	0.0411831	-0.0118848	0.0354682	-0.00205036	0.0346131	0.00852692	0.0302024	0.0204143	0.0279204	0.0385765	0.029969	0.0665392	0.0292368	0.0865816	0.0283218	0.0940147	0.0279213
[truncated: 70 more columns]

## Sheet: S2. Functional Measurement Data
Taxon	C1_Mean_Anterior_MA	C2_Mean_Posterior_MA	C3_Opening_MA	C4_Max_Aspect_Ratio	C5_Relative_Tooth_Row_Length	C6_Relative_Symphyseal_Length	C7_Symphyseal_Angle	C8_QuadrateArticular_Offset
Candelaria_barbouri	0.208938	0.426293	0.175895	0.14636	0.436821	0.113322	123.091	0.0191719
Owenetta_kitchingorum	0.207903	0.441525	0.153233	0.157786	0.0935343	0.464241	126.374	0.0278446
Owenetta_rubidgei	0.21435	0.450905	0.226686	0.156279	0.443429	0.11117	130.812	0.003352
Coletta_seca	0.20401	0.477762	0.173355	0.199365	0.493498	0.0493934	7.93006	0.0595626
Contritosaurus_simus	0.172949	0.446562	0.23204	0.197415	0.502448	0.0752702	133.518	0.0461324
Eumetabolodon_bathycephalus	0.291781	0.519985	0.454175	0.248814	0.310523	0.132482	146.072	0.0689179
Hypsognathus_fenneri	0.374587	0.685377	0.29625	0.601782	0.481853	0.176347	125.631	0.366638
Kapes_bentoni	0.234232	0.484643	0.259535	0.307279	0.446937	0.146627	129.746	0.0331481
Kapes_majmesculae	0.257362	0.528945	0.284963	0.284417	0.405716	0.140116	137.811	0.0596308
Kitchingnathus_untabeni	0.186144	0.47817	0.158662	0.148243	0.540931	0.0654006	113.072	0.0321122
Lasasaurus_beltanae	0.221556	0.42251	0.130504	0.199925	0.43232	0.0705615	117.531	0.113198
Leptopleuron_lacertinum	0.321671	0.575412	0.304288	0.364648	0.391779	0.182958	123.746	0.259325
Mandaphon_nadra	0.306379	0.521289	0.237532	0.341555	0.417603	0.191728	113.205	0.293754
Orenburgia_bruma	0.214115	0.505087	0.0941807	0.244348	0.535171	0.10179	115.415	0.0645543
Pentaedrusaurus_ordosianus	0.323431	0.546694	0.181461	0.347194	0.377861	0.0658427	133.33	0.167052
Phaanthosaurus_ignatjevi	0.23487	0.52607	0.206968	0.199644	0.47067	0.0943784	121.534	0.0749742
Procolophon_trigoniceps	0.315085	0.545713	0.227629	0.296124	0.349185	0.0909375	120.729	0.00424747
Samaria_concinna	0.235188	0.501417	0.189587	0.217742	0.459377	0.0900286	116.086	0.0716456
Sauropareion_anoplus	0.218522	0.493148	0.202277	0.197008	0.472805	0.114902	136.885	0.107033
Soturnia_caliodon	0.274701	0.550771	0.177907	0.316789	0.473787	0.139306	122.72	0.159728
Thelephon_contritus	0.242195	0.509135	0.128831	0.217217	0.462891	0.0569279	116.565	0.0125266
Timanophon_raridentatus	0.213603	0.46695	0.162408	0.207157	0.546618	0.0815275	115.505	0.100762
Tichvinskia_vjatkensis	0.230691	0.495086	0.260253	0.230806	0.437485	0.099269	136.145	0.0761858
Angonisaurus_cruickshanki	0.357549	0.76376	0.2499	0.346936	0.445784	0.390865	103.968	0.111522
Dinodontosaurus_sp	0.315873	0.609655	0.110577	0.316032	0.463706	0.522188	120.194	0.174166
Dolichuranus_primaevus	0.272282	0.601607	0.125516	0.293599	0.480177	0.396634	115.975	0.0395458
Ischigualastia_jenseni	0.324842	0.662995	0.114007	0.390173	0.536161	0.475381	114.849	0.146561
Jachaleria_colorata	0.299894	0.592041	0.177468	0.218725	0.400223	0.379061	143.123	0.0533701
Kannemeyeria_latirostris	0.288116	0.617801	0.182875	0.26045	0.478046	0.30821	127.399	0.116943
Lystrosaurus_hedini	0.329267	0.742731	0.146268	0.369625	0.510761	0.41654	109.735	0.124037
Lystrosaurus_maccaigi	0.343734	0.71687	0.246775	0.319585	0.43914	0.38074	114.715	0.0582332
Lystrosaurus_murrayi	0.323361	0.563395	0.145706	0.283774	0.372893	0.379934	109.182	0.0513995
Lystrosaurus_robustus	0.275043	0.679962	0.162211	0.359125	0.549824	0.493396	115.179	0.0635451
Moghreberia_nmachouensis	0.286096	0.561833	0.123375	0.207911	0.485405	0.324285	118.153	0.0795854
Myosaurus_sp	0.3364	0.810345	0.19231	0.323301	0.559907	0.30945	121.968	0.114938
Parakannemeyeria_ningwuensis	0.338288	0.729519	0.202541	0.302659	0.458371	0.330687	119.297	0.108565
Placerias_hesternus_(gigas)	0.354541	0.736166	0.189481	0.352517	0.523682	0.23245	120.31	0.2479
Rhinodicynodon_gracile	0.329416	0.683891	0.144332	0.315633	0.49318	0.512422	135.056	0.101516
Shaanbeikannemeyeria_buerdongia	0.373716	0.79605	0.0744837	0.324254	0.483061	0.394775	105.327	0.00526223
Shansiodon_sp	0.295938	0.642637	0.130299	0.301453	0.333114	0.5342	138.129	0.128294
Sinokannemeyeria_yingchiaoensis	0.30343	0.610807	0.142835	0.294564	0.486849	0.437531	121.424	0.0121778
Stahleckeria_potens	0.309308	0.767687	0.179301	0.25137	0.573388	0.398688	126.94	0.0861798
Tetragonias_njalilus	0.344314	0.641845	0.0831376	0.295305	0.478847	0.399304	128.555	0.149297
Wadiasaurus_indicus	0.308118	0.632209	0.130355	0.275657	0.475164	0.306405	126.526	0.0275394
Xiyukannemeyeria_brevirostris	0.284419	0.725388	0.179871	0.26296	0.574	0.406108	111.647	0.0581883
Andescynodon_mendozensis	0.380961	0.725615	0.0551999	0.224511	0.452291	0.156179	120.419	0.0441129
Boreogomphodon_jeffersoni	0.318774	0.757003	0.1009	0.494108	0.545368	0.248621	135.914	0.0225759
Cricodon_metabolus	0.36802	0.730374	0.0908389	0.541524	0.481699	0.233629	124.892	0.133776
Cynognathus_crateronotus	0.340727	0.703533	0.10225	0.385447	0.488513	0.240166	138.244	0.00683011
Dadadon_isaloi	0.33839	0.535824	0.0441505	0.434353	0.353054	0.116865	141.194	0.0221601
Diademodon_sp.	0.332187	0.725174	0.129601	0.480348	0.515141	0.195896	136.054	0.033652
Exaeretodon_argentinus	0.333722	0.768646	0.0430397	0.434467	0.544742	0.203418	138.943	0.0245711
Langbergia_modisei	0.245802	0.490207	0.117076	0.305594	0.469964	0.183087	150.49	0.0790599
Luangwa_drysdalli	0.300644	0.650292	0.0607371	0.350466	0.519134	0.180512	137.311	0.0217043
Massetognathus_pascuali	0.318508	0.630942	0.0988152	0.334745	0.446592	0.1779	146.42	0.0383043
Menadon_besairiei	0.353905	0.675286	0.120715	0.40225	0.449138	0.162965	150.152	0.0675094
Pascualgnathus_polanskii	0.316416	0.651362	0.06179	0.419503	0.535538	0.15619	139.421	0.166343
Ruberodon_roychowdhurii	0.333319	0.881598	0.0482123	0.583208	0.585647	0.140392	137.223	0.015133
Sinognathus_gracilis	0.363748	0.577983	0.145383	0.408812	0.401301	0.204918	141.617	0.199234
Siriusgnathus_niemeyerorum	0.259793	0.628536	0.0206755	0.371722	0.57328	0.179454	123.444	0.0371053
Traversodon_stahleckeri	0.444274	0.853149	0.121594	0.40983	0.445475	0.128512	142.396	0.058582
Trirachodon_sp	0.317046	0.622044	0.144037	0.496645	0.483307	0.274278	142.725	0.141087
Bienotherium_yunnanense	0.385182	1.01584	0.0509061	0.621355	0.639028	0.193979	152.224	0.147267
Bocatherium_mexicanum	0.44879	1.10237	0.0683928	0.718582	0.589783	0.336597	147.988	0.0400392
Kayentatherium_wellesi	0.422299	0.900201	0.0966858	0.602074	0.515016	0.20109	134.731	0.100545
Oligokyphus_sp	0.310682	0.721443	0.124624	0.49963	0.572208	0.182104	151.639	0.142181
Tritylodon_longaevus	0.390657	0.849071	0.118911	0.534466	0.486668	0.206909	152.364	0.0391175
Yunnanodon_sp	0.458739	0.94203	0.0992651	0.68747	0.500254	0.278936	131.079	0.0627049
Bauria_cynops	0.261741	0.503931	0.0427944	0.278957	0.444691	0.23947	134.857	0.0689372
Microgomphodon_oligocynus	0.299418	0.535434	0.068384	0.308919	0.434727	0.184467	141.632	0.0457607
Traversodontoides_wangwuensis	0.243967	0.419646	0.0478532	0.252496	0.414687	0.268602	137.694	0.148117
Abrictosaurus_consors	0.268011	0.623312	0.130561	0.195175	0.453245	0.0669487	143.819	0.129845
Emausaurus_ernsti	0.217975	0.503924	0.061142	0.20083	0.501565	0.0821126	112.902	0.0859658
Eocursor_parvus	0.216447	0.495486	0.120242	0.188365	0.567293	0.0763637	130.975	0.0978362
Heterodontosaurus_tucki	0.259155	0.558795	0.212307	0.242266	0.424796	0.103725	135.881	0.12849
Lesothosaurus_diagnosticus	0.213022	0.485961	0.129821	0.132403	0.4821	0.109852	134.236	0.0642659
Manidens_condorensis	0.279728	0.554955	0.175671	0.283394	0.400187	0.169655	145.768	0.0256573
Scelidosaurus_harrisonii	0.260458	0.66533	0.121871	0.240497	0.548725	0.086045	133.327	0.0866556
Eoraptor_lunensis	0.190951	0.43526	0.0926183	0.142943	0.52789	0.0359058	117.628	0.0873369
Aardonyx_celestae	0.221519	0.4428	0.134665	0.183206	0.446882	0.0979658	116.706	0.102025
Adeopapposaurus_mognai	0.224417	0.499736	0.136621	0.151588	0.493098	0.111216	108.981	0.0635385
Anchisaurus_polyzelus	0.243169	0.448253	0.0923438	0.14621	0.41657	0.0888415	156.061	0.0914391
Bagualosaurus_agudoensis	0.20429	0.352487	0.16134	0.17624	0.373889	0.0412032	135	0.135961
Buriolestes_schultzi	0.208075	0.373889	0.116155	0.128841	0.397957	0.0397489	121.11	0.0940906
Chuxiongosaurus_sp	0.259811	0.463859	0.171609	0.218436	0.397343	0.0861675	125.088	0.130419
Coloradisaurus_brevis	0.191752	0.366015	0.145096	0.170428	0.422777	0.065191	114.903	0.096883
Efraasia_minor	0.214906	0.445762	0.204264	0.188114	0.443197	0.0751339	121.201	0.171392
Jingshanosaurus_xinwaensis	0.185418	0.553431	0.144073	0.200218	0.591587	0.105579	115.972	0.102132
Lamplughsaura_dharmaramensis	0.207576	0.435423	0.161811	0.189182	0.463328	0.115582	116.822	0.053433
Leyesaurus_marayensis	0.236672	0.366426	0.116629	0.136367	0.327078	0.0959722	155.81	0.0834871
Lufengosaurus_huenei	0.251436	0.472834	0.134321	0.183896	0.428549	0.0586926	86.4237	0.194293
Macrocollum_itaquii	0.206399	0.656535	0.171722	0.152885	0.475261	0.0631686	110.756	0.0770075
Massospondylus_kaalae	0.220898	0.54471	0.205837	0.210772	0.542623	0.115905	133.132	0.0714034
Melanorosaurus_readi	0.139473	0.386039	0.1348	0.134314	0.547212	0.0684541	129.039	0.0713455
Mussaurus_patagonicus	0.279249	0.452062	0.121312	0.165375	0.332601	0.152603	102.171	0.131562
Pampadromaeus_barberenai	0.185762	0.284004	0.127563	0.16446	0.298532	0.0264704	112.992	0.0751172
Panphagia_protos	0.181354	0.325144	0.07812	0.158504	0.40072	0.0468954	109.989	0.0890009
Pantydraco_caducus	0.219436	0.382088	0.14664	0.138832	0.373501	0.05968	154.228	0.0792744
Plateosaurus_engelhardti	0.190272	0.38127	0.166207	0.170638	0.424428	0.0790664	109.614	0.0819903
Riojasaurus_incertus	0.177181	0.35541	0.137858	0.206935	0.42786	0.115246	111.038	0.0338173
Sarahsaurus_aurifontanalis	0.240706	0.497705	0.0768883	0.188574	0.531368	0.0718727	111.824	0.213445
Tazoudasaurus_naimi	0.183971	0.428009	0.168272	0.18276	0.508576	0.136503	118.072	0.0572817
Thecodontosaurus_sp	0.236105	0.443478	0.194341	0.176736	0.38803	0.0568293	130.601	0.0676277
Unaysaurus_tolentinoi	0.188109	0.361834	0.13668	0.14756	0.423206	0.0680306	129.237	0.130441
Yimenosaurus_youngi	0.159134	0.305866	0.240755	0.196974	0.377433	0.117765	114.884	0.0723514
Yizhousaurus_sunae	0.215841	0.490809	0.136533	0.186234	0.497461	0.110997	132.417	0.0779224
Yunnanosaurus_huangi	0.218283	0.373022	0.175852	0.172291	0.348663	0.084326	128.03	0.0322226
Pisanosaurus_mertii	0.268916	0.538578	0.0982326	0.213643	0.442493	0.173944	132.614	0.0774783
Silesaurus_opolensis	0.208836	0.315617	0.139219	0.165762	0.296031	0.0660999	147.829	0.00761671
Aetosaurus_ferratus	0.233155	0.389358	0.236036	0.180947	0.309078	0.263519	144.053	0.0234102
Desmatosuchus_haplocerus	0.280902	0.480518	0.139332	0.154978	0.36128	0.306981	126.681	0.114966
Longosuchus_meadei	0.285495	0.499977	0.250646	0.198454	0.291728	0.310301	127.806	0.0999499
Neoaetosauroides_engaeus	0.269364	0.406971	0.170023	0.22374	0.244698	0.261763	140.693	0.141757
Paratypothorax_andressorum	0.240649	0.458693	0.18064	0.157373	0.356766	0.344713	146.009	0.106878
Stagonolepis_robertsoni	0.264755	0.394866	0.128518	0.165316	0.259886	0.291946	140.664	0.0264678
Stenomyti_huangae	0.284482	0.450068	0.184837	0.171179	0.237879	0.294993	149.813	0.102741
Typothorax_sp	0.270037	0.433111	0.197104	0.2315	0.264316	0.298023	135.935	0.159669
Revueltosaurus_callenderi	0.220841	0.474718	0.169949	0.241817	0.468682	0.0940389	133.632	0.0125756
Edentosuchus_(Kayenta_form)	0.260636	0.517501	0.101481	0.258946	0.486176	0.176625	159.496	0.00629891
Effigia_okeeffeae	0.225446	0.345191	0.17664	0.194261	0.286791	0.140105	130.754	0.0133635
Lotosaurus_adentus	0.242332	0.291589	0.219361	0.210627	0.141757	0.133383	124.665	0.0598404
Azendohsaurus_madagaskarensis	0.20159	0.472656	0.0980536	0.182437	0.538008	0.0783402	82.1737	0.173074
Pamelaria_dolichotrachela	0.228144	0.411968	0.126405	0.174208	0.377719	0.0586321	106.964	0.048848
Teraterpeton_hrynewichorum	0.167737	0.237898	0.125857	0.133113	0.255962	0.0473241	143.496	0.105695
Trilophosaurus_buettneri	0.263482	0.593484	0.157557	0.24665	0.485974	0.161523	130.446	0.115271
Eohyosaurus_wolvaardti	0.253053	0.404196	0.0863949	0.22574	0.352247	0.14424	146.503	0.011463
Fodonyx_spenceri	0.255794	0.508424	0.12073	0.21618	0.46008	0.182533	119.291	0.0270172
Hyperodapedon_gordoni	0.267189	0.800549	0.161857	0.274865	0.593729	0.275446	126.811	0.0346612
Hyperodapedon_huxleyi	0.265515	0.687139	0.14099	0.34171	0.58047	0.378786	119.038	0.04047
Hyperodapedon_sanjuanensis	0.263321	0.618325	0.159108	0.317918	0.513081	0.316187	122.302	0.0641524
Isalorhynchus_genovefae	0.269839	0.59417	0.144739	0.31165	0.480201	0.303399	117.841	0.0315394
Langeronyx_brodiei	0.282996	0.561287	0.187795	0.21059	0.451948	0.124863	130.304	0.0129631
Mesosuchus_browni	0.24463	0.381127	0.239856	0.212721	0.297337	0.0963541	129.806	0.0324984
Rhynchosaurus_articeps	0.258946	0.528378	0.131351	0.233283	0.455528	0.136687	125.538	0.0570785
Stenaulorhynchus_sp	0.243902	0.500927	0.139758	0.187154	0.487164	0.169926	126.69	0.0553049
Teyumbaita_sulcognathus	0.254849	0.560376	0.195574	0.256755	0.561167	0.241108	129.095	0.00188053

## Sheet: S3. Shape PC Scores
Taxon	PC1	PC2	PC3	PC4	PC5	PC6	PC7	PC8	PC9	PC10	PC11	PC12	PC13	PC14	PC15	PC16	PC17	PC18	PC19	PC20	PC21	PC22	PC23	PC24	PC25	PC26	PC27	PC28	PC29	PC30	PC31	PC32	PC33	PC34	PC35	PC36	PC37	PC38	PC39	PC40	PC41	PC42	PC43	PC44	PC45	PC46	PC47	PC48	PC49
Candelaria_barbouri	-0.0758707	0.00336266	0.0145267	0.0128657	-0.0149078	0.0245116	-0.00165933	-0.010691	-0.010843	0.0162084	0.0224988	-0.00899578	-0.0116894	0.019037	-0.00194232	-0.0216089	-0.00774293	0.0063042	-0.00880058	0.00639894	-0.00353313	-0.00170301	-0.00342802	-0.00263964	-0.000879154	0.00306397	0.00786299	0.00447777	0.00120598	-0.00852153	0.00305117	-0.00331994	-0.00703631	0.00212121	-0.00338135	-0.00158839	0.00692152	-0.00444136	-0.000710136	0.00732053	0.000159387	0.000674431	-0.00694812	0.00688717	-0.000103338	-0.00232898	0.00064842	0.00210419	-0.00169808
Owenetta_kitchingorum	-0.0671087	-0.00247563	0.0345956	-0.00463712	0.00672712	0.013729	-0.00691194	0.0128268	-4.04379e-05	0.0066468	0.0115761	-0.000751398	-0.00880296	0.0164573	-0.00243642	-0.0125141	0.00294278	-0.00823068	-0.00711383	-0.00948612	-0.00339832	0.000345116	0.0115187	0.000983843	0.00658982	0.00469201	0.00967675	-0.00194109	0.00403346	0.00224898	-0.00353076	-0.000328505	-0.00353413	0.00139617	-0.00445207	-0.000973172	-0.00308828	-0.00420728	0.00348939	0.000281164	-0.00375074	-4.96019e-06	-0.00651228	8.69216e-05	-0.00315458	-0.00306505	3.52426e-05	0.00124387	0.00141096
Owenetta_rubidgei	-0.0665576	-0.00121548	0.0419944	0.00333588	0.0081181	0.0120677	-0.00629377	0.00731679	-0.00402851	0.00375254	0.00908195	-0.00470813	-0.0111208	0.0159867	-0.00648332	-0.0193188	0.0023639	-0.00662221	-0.0104115	-0.00628307	-0.00547766	0.00538462	0.00034205	-0.00319023	0.00433879	0.00390781	0.00633998	-0.0020188	0.00665252	-0.000241621	-0.000888523	0.000720132	-0.000150506	0.00493763	-0.0014861	-0.000846718	0.001049	-0.0015774	0.00383263	-0.00176139	-0.00219759	7.30561e-05	-0.0060962	0.00393021	-0.00315267	-0.00302853	0.000933412	-0.000779802	0.00568077
Coletta_seca	-0.0658729	-0.00330352	0.00717059	0.0257581	0.010088	-0.00853102	-0.000987379	-0.00328643	0.000401444	0.0174021	-0.011243	0.00134275	0.00749966	-0.00939941	-0.00317257	0.00508676	-0.00764471	0.000664619	0.00433557	0.00414694	-0.000295461	-0.00386639	-0.00335621	-0.0112816	-0.00499948	-0.00770689	-0.00831393	0.00301517	0.00191425	-0.00461974	-0.00596132	-0.00455795	-0.000713825	-0.00171673	0.00123638	0.00104041	0.00318536	0.00570218	-0.00110829	0.00236001	0.0034199	0.00487273	-0.00110868	-0.000802977	0.00162855	0.000330367	0.00477179	0.00232409	5.43557e-05
Contritosaurus_simus	-0.0607155	0.00992509	0.00923112	-0.00921317	0.00201084	-0.0240403	-0.00298962	-0.00647769	-0.00944365	0.0185768	0.00672481	-0.00226489	-0.000751266	0.0163795	-0.0175655	-0.000872453	-0.00191798	0.00278857	0.00405942	0.00583237	0.0051888	0.00825524	-0.0112974	-0.00425881	-0.00701792	0.000821175	-0.00428324	0.005659	0.00186908	0.00216015	0.00155244	-0.0063208	0.00684333	0.00323315	0.00774409	0.00317389	-0.00126786	-0.00322791	0.00488731	-0.00124422	0.00268992	0.00188913	-0.000377228	0.0014249	-0.00171403	-0.00115592	0.00658068	0.00121324	0.00729622
Eumetabolodon_bathycephalus	-0.021657	-0.0527684	-0.0245197	0.0725297	-0.0183285	0.0308179	-0.0225525	-0.001681	0.00483209	-0.0175719	0.0307224	-0.00913657	-0.00747902	0.034388	0.000961713	-0.00742291	-0.00736007	0.0085756	-0.00506471	0.00369975	-0.0147302	0.0209399	-0.0125997	-0.00101064	-0.00150429	0.00792508	-0.00642078	0.00455938	0.00295098	0.016531	0.0057207	0.0051187	-0.00400397	-0.00445452	0.00450668	-0.00775096	-0.00883408	0.00553872	-7.2113e-06	-0.00114693	0.000571814	-0.00678031	0.00808331	-0.000683753	-0.00565187	0.00230551	0.0013942	-0.00901701	-0.011122
Hypsognathus_fenneri	0.0588588	-0.0407367	-0.187368	0.0697507	-0.000942527	-0.0537811	0.011169	0.0288637	-0.0068291	-0.00675193	-0.0101332	-0.0242191	0.0161781	-0.0114936	0.00784837	-0.0186145	0.0209626	0.00405737	0.00866033	0.0223957	0.0193273	0.00983798	0.00696053	-0.0104898	-0.00436796	0.00200114	0.0101657	-0.013328	-7.64918e-05	-0.000813487	0.00397013	0.00253118	0.00125052	0.0232893	-0.00101168	-0.00373586	0.00382021	0.0026369	-0.00773019	0.00274665	-0.00307348	0.0077259	-0.00486869	0.00271574	-0.00624366	0.000362807	0.00198562	-0.00522126	0.000495128
Kapes_bentoni	0.0118256	-0.0083429	-0.0275466	0.0290868	0.00177551	0.0106907	0.0111088	-0.0149871	-0.0124953	0.0140687	0.0181415	-0.0224699	0.00658295	-0.0162012	-0.000422327	-0.00471464	-8.64096e-05	0.0041133	-0.00507353	0.00364752	-0.00306433	-0.00418645	-0.00116763	0.00233022	-0.00493384	0.000963429	-0.00216375	-0.00276049	-0.00426033	-0.00185334	0.00107386	0.00102537	-2.48518e-05	0.00345392	0.00358527	-0.0104387	0.00631636	0.0014676	0.000987806	0.000925415	0.00376039	-0.0011782	0.0015818	0.00600089	0.000158383	0.00044252	0.00159084	0.00168105	0.000161457
Kapes_majmesculae	-0.0290956	-0.0255206	-0.0400732	0.0611175	-0.0029963	0.0279927	-0.0135244	0.0352258	0.00650366	0.0425138	0.0367642	-0.0063669	0.0110666	-0.00183266	-0.0117684	-0.0117312	0.00268448	0.00638704	0.0125506	-0.00795384	0.0054785	-0.0117478	0.000868813	-0.00190019	-0.00375165	-0.0154146	-0.00122278	0.00782152	0.00114679	-0.00349884	0.00270026	0.000428988	0.00497033	-0.0101481	0.00944945	0.0102067	0.00609617	0.000460236	-0.00384053	0.00398043	0.00836907	0.00485594	0.000941426	0.00779984	0.00444728	0.00252328	0.0020303	-0.00059108	0.00717785
Kitchingnathus_untabeni	-0.0594753	-0.00262896	0.0707958	0.00838236	0.023286	-0.00695989	-0.00598406	0.00218041	-0.000504207	0.0239724	0.0139826	-0.008612	-0.00449789	-0.000278242	-0.0039624	-0.0100719	-0.0105801	-0.0117789	-0.000883997	-0.00893156	0.00602595	0.00665766	0.00760574	-0.0127505	-0.00148339	0.0032814	-0.00383479	-0.00393013	-0.00612142	-0.00115098	-0.00601008	-0.000589297	0.00371345	0.00899365	0.00267491	-0.000322159	-0.00186942	0.0010911	0.00112717	-0.00315747	-0.001043	0.00305649	-0.00206263	0.00837745	0.000997295	0.00181793	0.00289819	0.00309133	0.00211219
Lasasaurus_beltanae	-0.0596024	0.0353301	-0.0213113	0.0138466	0.00557866	0.0153788	0.0163775	-0.0127844	0.00905892	-0.00655482	0.000162451	0.00469775	0.00418906	-0.0117093	0.00275986	0.0101941	-0.00746583	-0.0017176	-0.0034173	0.0113585	-0.00724656	0.00375924	-0.00709895	-0.0069832	-0.00723435	0.00315512	-0.00576388	0.00780142	0.00592986	0.00280973	-0.00406656	-0.00115428	-0.00448947	-0.00630732	-0.00312278	0.00394534	0.00364992	0.00255885	-0.00181021	0.0064321	0.00567535	0.00536619	-0.000549989	0.000949018	0.00219211	0.000549096	-0.00207345	0.00598807	0.000757053
Leptopleuron_lacertinum	-0.0148193	-0.0495784	-0.101139	0.0649726	-0.0281709	0.001888	-0.0116431	0.0211144	0.0153291	-0.0119851	0.0084741	-0.0126779	-0.00104805	0.00926288	0.0127343	-0.00870686	0.0260511	-0.0110431	-0.00329141	-0.0307251	0.0048617	0.0111542	-0.00922915	-0.0300309	-0.00185462	-0.00256165	0.00952438	0.00876207	-0.00226265	0.00615667	0.00951762	-0.00259371	0.00993305	-0.00611296	-0.000468164	-0.00404684	-0.00477067	-0.00112204	0.000645854	-0.012065	-0.00324816	0.000231872	-0.0024171	-0.00207198	0.00456545	-0.00563431	-0.000917614	0.00610448	-0.00295016
Mandaphon_nadra	-0.00633079	-0.0473731	-0.104155	0.0222331	-0.0351038	-0.00225442	0.0173692	-0.0121951	0.0467399	-0.0377195	-0.0352658	-0.00152632	0.0224721	-0.010142	0.00775362	0.004631	-0.010275	0.0068288	0.00196754	-0.0181091	-0.00349157	-0.0121502	-0.0032732	0.00430501	0.00512899	0.00133439	-0.0172959	-0.00177169	0.00869464	-0.00606078	-0.00648775	0.00780642	-0.00883982	-0.00661877	0.0112048	0.00123824	-0.000328625	-0.00627276	0.00576633	0.00208403	-0.00768188	0.0104834	-0.000334754	-0.00305615	0.00623982	0.00506158	0.00127794	0.000643587	-0.00340231
Orenburgia_bruma	-0.032099	-0.00973904	0.00690419	0.00828218	-0.00311764	-0.0292789	-0.00201969	-0.00271233	-0.02194	0.00705044	-0.00243713	0.005116	-0.00896499	0.00903181	0.0107485	0.00599722	-0.00463115	-0.00374499	0.00513544	0.00325105	-0.00121658	0.00478822	0.00500634	-0.00543097	0.000745016	-0.00236873	0.00377342	-0.000382541	0.000187499	-0.00276738	0.000684337	-0.00261482	0.00163145	0.00078933	4.97082e-05	0.00724847	-0.000870387	-0.000555979	0.00358976	0.000762473	0.00245884	-0.0025394	-0.00520252	0.00156239	3.74915e-05	-0.00156422	-0.00441192	0.00112199	-0.00288138
Pentaedrusaurus_ordosianus	-0.0225554	-0.0172257	-0.0662498	0.0346592	0.00903452	0.0736536	0.0179427	-0.0149078	-0.0251649	0.0560229	0.0397336	-0.0229804	0.00290107	-0.0320074	-0.0240012	0.0085975	0.0028712	-0.0173638	-0.0248619	0.00428082	0.00529932	-0.00980664	0.00789207	0.00653098	-0.00036285	-0.0098203	0.00490192	-0.00787653	0.0162361	-0.00169268	-0.00277626	0.00661286	-0.00144568	-0.000745365	-0.00020508	0.00514867	0.00724655	-0.0116432	-0.000708559	-0.00184423	-0.00687406	0.00201785	-6.41664e-05	-0.00560155	0.000943714	-0.000642005	-0.000104982	-0.00852277	-0.00604657
Phaanthosaurus_ignatjevi	-0.044136	-0.00751351	0.00109293	0.0160437	-0.00260163	-0.0136692	-0.0076597	-0.00811354	-0.00545527	-0.00206513	0.0131173	-0.000837318	-0.00480751	0.0184961	-0.00173195	0.00634618	-0.000604818	-0.00137585	0.01136	0.00226663	0.00602477	-0.000770672	-0.00259938	-0.00420689	0.00381814	-0.00344639	-0.0080927	0.00359785	0.00098921	0.000839277	0.00128798	0.00401596	-0.00196872	0.00149324	0.00103065	0.00509816	0.0044455	0.00203792	-0.00240777	0.000653017	0.00127101	-0.00336455	0.00378207	-0.00278878	0.00194128	-0.0010486	-0.000909381	-0.000206266	0.00171156
Procolophon_trigoniceps	-0.0108267	-0.0521542	0.00604135	0.103146	-0.0135085	0.0130232	-0.0400938	-0.00977426	-0.00315335	-0.0149843	0.0117884	-0.00876268	0.00874671	0.0118723	0.0033712	0.00670111	-0.0106583	-0.0223641	0.0029692	-0.0116548	-0.0039933	-0.0204119	0.0113973	-0.00517356	0.0197095	-0.00446632	-0.0137011	-0.00818564	0.010391	-0.000663088	-0.00182826	0.00520757	-0.00979803	0.00675943	-0.0145186	-0.00385396	-0.0017813	0.000933597	0.00626309	0.0038956	0.00713323	-0.0116355	0.00408645	-0.000880797	0.00263543	0.000111173	-0.00104629	0.0028614	0.00567017
Samaria_concinna	-0.0558294	0.00295105	-0.000861445	-0.0070757	0.00234748	0.008663	0.0126631	-0.00261438	0.00839632	0.0114578	0.0203382	-0.00400302	-0.0053665	0.00124283	0.00633208	0.00720589	-0.0106974	-0.00847451	0.00125914	0.00530375	0.0026585	0.0126785	0.00639941	-0.000782013	-0.000691611	0.00883971	-0.00375463	0.000209754	-0.00328915	0.0049602	0.00352147	-0.00328016	-0.0051952	0.00706789	0.000549001	-0.0030794	-0.0033833	-0.00275962	-0.00131618	-0.00173913	-0.00058499	0.00453587	0.00563731	-0.00688847	0.00120012	-0.00258707	-0.00290424	0.00557087	0.000895062
Sauropareion_anoplus	-0.0555017	-0.0132457	0.00199207	0.00388659	-4.49503e-05	0.000217947	-0.0151452	0.00115597	0.00991904	0.00302808	0.0222993	-0.00657647	-0.00063701	0.0117578	-0.00346137	-0.00124669	-0.00557031	0.00320559	0.00518061	0.000714641	0.00201586	0.00507173	-0.00338239	-0.00342924	0.0016402	0.000292163	-0.00765455	0.00247461	0.000724583	0.00496552	-0.000997311	-4.73275e-05	-0.00189416	0.00422586	-0.00340948	0.000871043	0.00317137	0.00308911	-0.0039434	-0.00280327	0.00106371	-0.00269986	0.00376875	-0.00109544	0.000312678	0.000969268	0.00214346	-0.00141488	-0.0020169
Soturnia_caliodon	0.0112128	-0.0338956	-0.0979143	0.0200335	-0.0299785	-0.034894	0.00713304	-0.0354091	-0.0270818	-0.010293	-0.00484768	-0.00836463	-0.0252212	0.00288744	0.0328636	0.00673461	0.00494457	0.00101538	-0.00685041	0.00176815	0.00421166	-0.00803826	-0.00183709	-0.0232856	-0.00474683	0.00454201	0.0140664	-0.00192085	-0.00174282	-0.00654717	-0.0103954	-0.00765228	0.00602799	-0.0117086	-0.00168436	0.00428271	-0.000205814	0.000715622	0.00618863	-0.00621843	-6.57468e-05	-0.00554665	0.00587321	0.00753644	0.00407542	0.00962469	0.000959425	-0.00229759	0.00261797
Thelephon_contritus	-0.0356378	-0.00800357	0.0492624	0.0633282	0.0124755	-0.0139825	-0.0003252	0.00781079	-0.00514745	0.000205042	-0.00602462	0.0184686	-0.00168357	0.00686557	0.0131908	0.00156487	-0.00578003	-0.0101388	-0.00390765	-0.00199141	-0.0143725	0.00186524	0.0180797	-0.00589169	-0.00819703	0.00272656	0.00383562	-0.0090162	0.00141477	-0.00181782	-0.00222729	0.00234359	-0.000693447	0.00520056	0.00120236	-0.000828415	0.00372733	-0.00961526	0.00235712	-0.000748876	0.00498118	0.0039458	-0.0015608	-0.00199707	0.0066999	-0.00242223	0.00541631	0.00392965	-0.000664781
Timanophon_raridentatus	-0.0506453	0.0131062	0.00684313	0.000874853	0.0080838	-0.0031764	0.0266888	-0.0110637	0.00838677	0.00356158	0.0219381	0.000746988	0.000178068	-0.00579117	0.0172898	0.00397051	-0.0145144	-0.00570415	0.00513707	0.00769369	-0.00895321	0.0122543	0.0043249	-0.00590515	-0.00942395	0.00818527	0.00175011	0.00642877	-0.00154491	0.00676997	-0.000166322	-0.00219821	-0.00103568	0.00274659	-0.00153188	-0.00307305	-0.00762795	-0.00765543	0.00255673	-0.00179885	-0.00493961	0.00303411	0.00676052	-0.00196798	0.00689914	-0.00336852	-0.00264275	0.00368098	0.0044942
Tichvinskia_vjatkensis	-0.0345275	-0.0202808	0.00431243	0.0248133	0.00181765	0.00599481	-0.0190604	-0.0015584	0.00931881	0.00772095	0.0421897	-0.011927	-0.00859863	0.00208777	0.00424292	-0.00320546	-0.0107528	0.000899449	0.0026153	-0.00445613	-0.00385368	0.00782106	-0.00272003	-0.00111761	-0.0013071	0.00395888	-0.0117875	-0.000974273	0.00162606	0.00249173	0.00244478	-0.00312782	0.000338504	0.002748	-0.00240189	0.00267224	-0.00169596	0.00561437	0.000229957	-0.00177546	-0.00512746	0.00286616	0.00143508	-0.0014817	0.000253842	0.00206588	-0.00213655	0.0027857	-0.00140997
Angonisaurus_cruickshanki	0.0730848	-0.0903515	0.00155811	-0.0484329	-0.0129998	0.014498	-0.014046	0.0238753	0.000983909	-0.0228665	-9.46317e-05	-0.00375427	0.0115194	-0.00725393	-0.00912881	0.0128042	0.00858928	0.000633149	0.0170254	0.0111334	0.001203	0.00118358	0.00587224	0.00941435	-0.00997131	-0.00465793	-0.00758487	0.00112772	0.00309902	-0.0028171	0.0157515	-0.00581694	-0.00218387	0.00769181	-0.0178405	-0.00184639	-0.0016495	-0.00556347	0.0135189	-0.00278095	-0.00279663	0.00235792	-0.00909588	-0.00418522	0.00978971	0.00695203	0.00577677	0.00356876	-0.00658184
Dinodontosaurus_sp	0.0426642	-0.0477123	-0.0198374	-0.00800619	0.00687888	-0.00790949	-0.0112607	-0.00599221	0.0383601	-0.00814963	0.00471551	0.0171678	-0.0254361	-0.0134585	-0.00228411	0.00386316	0.000173343	0.00771158	-0.00556421	-0.00422308	0.0182262	-0.00456805	-0.00379677	0.00421647	-0.0161004	0.00304052	-0.0068149	-0.0113587	-0.00385447	-0.00105149	-0.0136879	0.00149029	-0.00266634	0.00505813	-0.00398846	-0.00212514	0.00471787	-0.00164463	0.00451126	-0.00494455	-0.00334635	-0.00311883	-0.00126919	-0.00325121	-0.00215498	-0.00588452	0.0033964	4.04047e-05	0.008186
Dolichuranus_primaevus	0.0420697	-0.0664987	0.0167216	-0.0704818	-0.00102025	0.0115457	-0.000829112	-0.00941404	-0.00671558	-0.00535007	0.00704142	-0.00468276	0.00192094	-0.0106043	0.00293005	-0.00948687	0.0145463	0.00121703	-0.00142841	-0.00184931	-0.00725975	-0.00177031	0.00992058	-0.00874062	-0.0031565	0.00990237	-0.00325816	-0.000640771	0.00642379	-0.00512267	-0.00937312	0.000410481	0.00182355	-0.00141777	-0.00761268	-0.00857792	-0.00153505	-0.00130406	0.000411467	0.00488396	0.0135059	0.0131469	0.0120352	-0.0014871	-0.0074765	-0.00106963	-0.00431032	-0.00110211	-0.00181712
Ischigualastia_jenseni	0.0910292	-0.0858223	0.00724351	0.00438557	0.0150047	-0.0127473	-0.03348	-0.0193897	0.00700965	0.0156984	-0.0261765	0.000997545	-0.0359944	-0.0321706	-0.0104216	-0.0139988	-0.0235109	-0.00657322	-0.007592	0.00229361	0.0116516	0.0108973	-0.00866076	0.00669597	0.0102119	-0.000626663	0.00691582	0.00640109	0.000841097	0.000884164	0.00285019	0.000326668	-0.00651127	-0.00465821	0.00173391	-0.00452057	-0.00913331	-0.00167448	-0.00316117	0.00142124	-0.00559633	-0.00314842	-0.00566675	0.00259626	0.00447909	0.00320702	0.00284263	0.00259176	-0.00138591
Jachaleria_colorata	-0.00957471	-0.0495346	0.0233916	0.0611408	0.0100196	0.001649	-0.00163868	-0.027145	0.0162721	0.00183083	-0.023831	-0.0110819	0.00340586	-0.0118861	-0.010121	0.00638203	-0.00213116	-0.000427037	-0.00731428	-0.00209714	0.00185049	-5.95912e-06	0.00238791	-0.00131702	-0.00243087	0.00593471	-1.20562e-05	-0.00691899	-0.0121473	0.00256752	0.000254465	-0.00767969	-0.00477591	-0.0033196	-0.000632397	-0.00239013	0.000256696	0.00662792	0.00153789	-0.00248098	0.00195278	0.00254772	0.00360119	-0.00139617	-0.00227306	-0.00120151	-0.00237649	-0.00245772	0.000478881
Kannemeyeria_latirostris	0.0133359	-0.0827211	-0.00275774	-0.0434156	-0.00893496	0.0220836	-0.0145525	0.0160764	-0.00407555	-0.0116917	-0.00706754	-0.0291173	0.021185	0.00494317	-0.0269781	0.000878349	-0.00144399	-0.0171064	0.0105228	0.0121025	0.00302843	0.00660183	-0.0112175	-0.00287306	0.0112263	0.0122623	-0.00211268	-0.0103494	-0.0103282	0.00443561	-0.00586095	-0.00916634	0.0195879	-0.0145021	-0.00591403	0.00516987	0.00575666	-0.0156551	0.00121192	0.00393171	-0.00275525	-0.00280837	0.00179356	-0.00142066	-0.00883585	0.00376507	0.00426197	0.0136294	0.000192586
Lystrosaurus_hedini	0.116669	-0.0531404	-0.00609294	0.0336799	-0.0211108	-0.000499039	0.0155923	-0.0425936	0.0115647	0.015178	-0.00821395	0.0364161	-0.0252198	-0.0117834	-0.00221005	-0.00944202	0.00295066	0.0182907	0.00613151	-0.00367035	0.0107776	0.000962215	-0.00491141	0.00548631	0.00867815	-0.0063276	-0.00364729	0.00235743	0.00777701	0.00929893	0.012597	0.00419842	0.00839957	-0.000721461	0.000374202	0.000762165	0.000420522	-0.00625523	-0.00507183	0.00891726	0.000860072	-0.00557158	0.000930387	0.00427917	-0.0064314	-0.001938	0.00518811	0.00461721	-0.00195201
Lystrosaurus_maccaigi	0.0913569	-0.0798272	0.00866093	-0.0302433	-0.0265744	0.0411157	0.0125237	-0.00699915	-0.0477925	0.00831491	-0.00838742	0.00157457	0.0327192	0.0217051	-0.00413821	-0.016601	0.00589801	-0.010598	0.0127895	-0.0147423	-0.0105931	0.000575215	-0.0201636	0.0126235	0.00281517	0.0120204	-0.00412305	-0.0103325	-0.0147227	0.00344238	-0.00156408	0.00763447	0.0077576	0.00184285	0.0137057	-0.00363484	0.00177054	0.00535918	0.0057988	0.00204456	-0.00529938	0.00733209	0.000962716	-0.00270179	0.00987976	-0.0051914	-0.00533024	-0.00744008	0.00681019
Lystrosaurus_murrayi	0.0512912	-0.0561039	0.00902781	-0.0404249	-0.0200486	0.0146547	0.00536108	0.0249444	-0.027955	-0.023097	-0.00947676	0.00158994	0.0197595	0.00102922	0.000761452	0.00269384	-0.0107942	-0.00555746	-0.000441763	0.012344	-0.00606582	0.00378636	-0.000467092	-0.00432059	-0.00327997	-0.00377852	0.00221407	0.0133097	0.00397464	-0.0098374	0.00753614	0.0102542	0.00354979	0.00247739	-0.00280425	0.00371986	-0.00964319	-0.00230375	-0.00680984	0.000358647	-0.00219025	0.00126599	0.0028435	0.00331963	0.000888463	-0.014527	0.00985545	-0.00241899	0.00253702
Lystrosaurus_robustus	0.0364729	-0.0789369	-0.00677859	-0.0702529	-0.000386601	-0.0113521	0.0111809	0.0172957	0.0116825	-0.0149416	-0.0227222	0.012616	-0.00304599	-0.0128671	-0.00534893	-0.00550909	-0.0200337	-0.0158558	-0.0217924	-0.0112911	-0.00601322	0.0110386	0.00770529	-0.00600822	-0.00802031	-0.00249425	-0.012374	0.00810711	0.0136214	0.00164472	0.010285	-0.0103594	-0.010811	0.000676532	0.0115379	0.00306384	0.0189149	0.00276417	0.00820752	-0.0031771	-6.14867e-05	-0.00224368	0.00502689	0.00903181	-0.00582589	-0.00354774	-0.00377816	-0.00363995	-0.002424
Moghreberia_nmachouensis	0.0115931	-0.0550875	0.05312	-0.00106565	0.0156565	0.0378608	-0.0232518	0.0176905	0.00280705	0.000571285	-0.0299512	-0.0204843	-0.0157882	-0.0046067	-0.00286173	-0.00582598	-0.0112639	0.00148457	0.0141368	0.0213081	0.0134376	0.0167614	0.000870717	-0.0187478	0.020029	-0.00367785	-0.00818578	-0.000744309	0.00442368	-0.00905822	0.00601074	0.00724792	-0.00238762	-0.00154717	0.00561496	-0.00613568	-0.0025666	-0.00458885	0.00199244	3.65104e-06	-0.000580561	0.00333479	0.000186808	-0.00194464	0.00573223	0.004993	-0.00663068	-0.00614126	0.00500148
Myosaurus_sp	0.0541681	-0.0599854	-0.0289746	-0.00298691	0.00179499	-0.00167799	0.03392	-0.0192296	-0.00938728	-0.0177637	0.0291008	0.0173777	0.00347022	0.0201385	-0.00244821	0.0131651	-0.0112854	0.0128115	-0.00101572	0.00816419	0.0124985	0.00570243	-0.00301545	-0.000265879	-0.00815307	-0.000441038	-0.00500114	0.00817808	-0.00885495	0.00332947	-0.00189933	-0.00352436	-0.0104334	0.0101731	0.0062307	-0.00105324	0.0013596	-0.0051275	0.00192352	0.00244732	-0.00125019	-0.000690201	-0.00994477	-0.00646177	-0.00465549	-0.000684946	-0.00142002	0.00577304	0.00765444
Parakannemeyeria_ningwuensis	0.075071	-0.0742385	0.0183678	-0.0392698	-0.00632605	0.00411747	0.0213272	-0.0389645	-0.0486566	0.0194835	0.0157886	0.0163129	0.0119325	0.00328059	0.0198978	-0.00238011	0.0148752	0.00396885	0.0160053	-0.00561716	0.00629575	-0.0128386	0.00299513	0.00626857	0.00769305	0.0160517	-0.00553258	0.0139292	0.0043194	0.00208565	0.00194788	0.00864147	-0.0110063	-0.00236672	0.00233627	-0.00784222	-0.00132497	0.00379327	-0.0113187	-0.0101229	0.00374689	0.00113664	-0.00815453	0.00598344	0.00503849	-0.00228579	-0.000609535	0.00264267	-0.00481674
Placerias_hesternus_(gigas)	0.038657	-0.0968449	-0.0417722	-0.0673067	-0.0220965	-0.0371169	-0.0465325	0.00462113	-0.0334934	-0.0157637	0.0269445	-0.00636791	-0.0113568	-0.00466783	0.00668142	0.00738267	-0.0295178	-0.000816634	-0.027324	-0.0039901	-0.0223488	-0.00603598	-0.0179454	0.012912	0.00282036	-0.0136531	0.0154977	0.00741674	-0.0141164	-0.00356234	-0.00686698	0.0041106	0.00672618	0.00566402	-0.00204143	2.50757e-05	0.00677441	0.00856422	-0.0124642	-0.00937484	0.00710454	0.00381505	0.00103788	-0.0072097	0.000108119	0.00619377	0.00152481	0.00256224	0.00534104
Rhinodicynodon_gracile	0.0529441	-0.0703401	-0.0186631	-0.0576648	-0.00468412	0.00494412	-0.000445882	0.0143281	0.011146	-0.016126	0.00105511	0.0111431	-0.00651045	0.0122701	-0.0126009	-0.00646244	-0.00957504	-0.0188537	0.0124192	0.00863874	0.013008	-0.0133529	0.00479953	0.00690178	-0.0170193	0.00556716	0.00566727	-0.0191548	0.00718606	-0.00227423	-0.00514684	-0.00749546	0.00986914	-0.00100493	-0.00267153	-0.00454394	-0.0110375	0.00695285	-0.00162528	0.0031462	0.00496148	-0.00833891	-0.000232603	0.00407705	0.00853191	-0.00210583	-0.00363532	-0.000966988	-0.0018689
Shaanbeikannemeyeria_buerdongia	0.0412262	-0.0488754	0.037843	-0.0554171	-0.00329202	0.0319961	0.00357681	0.0129479	-0.0199186	-0.00909437	0.00408238	-0.0130981	0.0200581	-0.034927	0.0315024	-0.000263134	0.00602562	0.0105685	-0.0203396	-0.00820843	-0.00709893	0.00827936	0.0113373	-0.00177517	0.00183626	-0.00152599	-0.00637597	0.0129992	0.00112183	-0.00573011	0.00367192	0.00547046	0.0078998	0.00385445	-0.00605244	0.0162566	-0.0142156	-0.00380023	0.00463484	0.00294064	-0.00495847	-0.00106934	-0.00145973	0.00808555	-0.00321564	0.00217675	-0.00113109	-0.000931422	0.00101083
Shansiodon_sp	0.0500381	-0.0725449	-0.0250667	-0.0605815	0.00262902	-0.0034013	0.0113424	0.0203944	0.00874462	-0.0171763	-4.43969e-05	0.0200991	-0.00419251	0.0176721	-0.0158923	-0.00356172	-0.0144708	-0.0119373	0.00374465	-0.00102978	0.00575719	-0.000843592	0.00606053	0.00207156	-0.0182316	-0.00355322	0.00728221	-0.00927988	0.0129828	-0.00298857	-0.00953531	-0.0035394	-0.00208642	-0.00181214	0.00398637	-0.00115799	0.000573465	0.00196281	-0.00969646	0.00228422	-0.00695194	-0.00537421	0.00430597	0.00797227	0.00317195	-0.00102182	0.00400868	-0.00141192	-0.00339246
Sinokannemeyeria_yingchiaoensis	0.0332675	-0.0587069	0.0311129	-0.0547929	0.0017459	0.0196767	0.00298735	-0.00910533	-0.0126436	-0.000273524	0.0111276	0.0225287	0.00764237	-0.00416521	0.000757702	-0.00868817	0.0210692	0.0110189	0.00263507	-0.0103074	0.000778177	-0.00785009	-0.00166483	-0.00933559	-0.000304286	-0.00740019	0.00276157	-0.0224156	-0.016315	0.0085643	0.00492295	-0.00303299	-0.010442	0.000294777	-0.00579616	0.005652	-0.000137922	0.00940265	0.00309832	0.0110617	-0.00370996	-0.00132766	0.0108774	0.0020769	-0.003165	0.00473119	-0.00601659	-0.000797952	-0.00188473
Stahleckeria_potens	0.0615062	0.00358513	-0.00691688	-0.00327317	0.0115098	0.0404634	0.0321797	-0.0190217	0.0223136	0.0218102	-0.0136461	-0.00496212	0.00495332	-0.0104034	-0.00230083	-0.000471199	-0.0109885	0.00157626	0.00368688	0.00071959	-0.00595155	3.26395e-05	-0.00500697	-0.00817604	0.00225695	-0.00780679	0.011592	-0.0110963	0.00200304	0.00854841	0.00619289	0.0151103	-0.0044572	-0.00484469	-0.0015137	0.00797557	0.00285378	0.0181649	-0.00220796	0.000599265	-0.00161909	-0.00227747	0.000657326	-0.000324226	0.00393715	0.000160276	0.015304	0.00865276	-0.00118889
Tetragonias_njalilus	0.0270134	-0.0687068	-0.0083585	-0.0117554	0.00908549	0.000412355	0.0021238	-0.0307192	0.00873819	-0.0158085	0.0157616	0.0271035	-0.00396106	-0.00430904	-0.00873521	-0.00451845	-0.00627636	0.0150815	0.00579438	-0.000900661	0.0132813	0.00319467	0.0125146	-0.00978119	0.00518271	-0.0011636	0.00222754	0.00745845	-0.0106166	0.00118158	0.00708453	-0.00441695	-0.00327983	0.00889837	0.0025917	0.00565753	0.00221344	-0.00154971	0.000282482	0.00110493	-0.000816144	0.00253415	-0.000933191	-0.00434332	-0.00330515	-0.0016219	-0.00526409	-0.00236957	0.00380021
Wadiasaurus_indicus	0.0281834	-0.0644172	0.0313922	-0.0407344	0.00196467	0.00544539	-0.0300362	-0.00256617	-0.0165185	-0.0130474	-0.00624384	-0.000436188	-0.0093851	-0.018688	-4.55238e-05	-0.0104969	0.00842774	0.00200763	-0.000736161	0.00437739	-0.000781267	0.00894365	0.00116989	-0.00622109	0.0140372	0.000999064	-0.000883227	0.00212968	-0.00189233	-0.000808485	0.000726095	-0.0045296	-0.000626154	0.000350714	3.82458e-05	0.000983947	0.0041439	0.00230282	-0.00978685	0.00506759	-0.00181414	-0.0020688	-0.00395385	-0.00765511	-0.000257393	-0.000327316	0.00277421	0.00382233	-0.00485177
Xiyukannemeyeria_brevirostris	0.071004	-0.0493632	-0.010217	-0.0148698	0.0147186	0.013435	0.0519916	-0.0261634	-0.00257774	0.0214493	-0.00823793	0.0175624	-0.000537952	0.0192805	0.00735266	-0.0265024	0.00665485	-0.0119115	0.0163289	-0.00483667	-0.0090741	-0.00154626	0.00445685	0.00341434	-0.0061677	0.00735067	0.00356883	0.00593924	0.0159815	-0.0154338	-0.0033865	-0.00465743	0.003533	-0.00947447	0.0045957	0.00293606	0.00605884	-0.0036412	-0.00157393	-0.00912191	0.00168187	-0.00302503	-0.00241756	-0.0116121	-0.0100233	0.00602897	0.000480764	0.000388214	-0.000788614
Andescynodon_mendozensis	0.046646	0.0536235	0.0409501	0.000622642	0.0203885	-0.0237278	0.0309103	-0.0217169	-0.00541926	-0.0191291	0.0104461	-0.0213485	0.0368547	-0.0177449	0.00254201	-0.00647504	-0.00932015	-0.0113497	0.00249872	0.00331069	-0.0035012	0.00696318	-0.00369143	-0.0162596	-0.0169105	-0.0148832	5.27889e-06	0.00888544	1.86196e-06	5.27008e-06	-0.0148327	0.0170976	0.00580197	0.00591729	-0.00145385	-0.0049681	-0.00294652	0.010546	0.00699167	0.00608625	-0.0053043	-0.0148533	-0.00622195	-0.00454494	6.16572e-05	-0.0022021	-0.000790338	-0.00167787	-0.00281593
Boreogomphodon_jeffersoni	0.0828645	0.0183686	-0.0400131	0.026029	0.0736718	-0.0340319	0.0845541	0.043568	-0.0154682	0.00325647	0.00157222	-0.00271553	-0.0217152	-0.00552912	0.0103149	-0.0358209	0.0120281	-0.0224412	-0.00998503	0.0266916	-0.00746178	-0.00226277	-0.00378042	0.0197895	0.00580248	-0.0187029	-0.0198546	0.0022717	-0.0148139	0.00138749	0.00736247	-0.00284212	-0.00613151	-0.00495172	-0.00536725	0.00443386	-0.00307218	0.00295163	0.00276092	-0.000253628	0.00407819	-0.00208566	0.0100026	0.000428084	0.00174132	0.00171142	-0.00281859	0.00391944	0.00321453
Cricodon_metabolus	0.102249	0.0529813	0.0566208	0.0102306	-0.0608418	0.0106706	0.0179344	0.00694816	0.00304158	-0.00618519	0.0191279	-0.00148876	0.0182558	-0.0072418	0.020038	0.000287122	-0.013822	0.0121682	0.00528151	0.0115035	0.0183449	0.000692919	-0.00718314	-0.00106546	0.00208718	-0.00990222	-0.00103238	-0.00128757	0.00686247	-0.00565132	-0.00088215	-0.00470818	0.000906102	-0.000621134	0.0035184	-7.76259e-05	-0.00138137	-0.00172048	-0.00222913	-0.00166827	0.00961288	-0.00581632	-0.00267563	0.00261208	-0.00650596	-0.00471011	-0.00395862	0.000835618	-0.00189377
Cynognathus_crateronotus	0.0854691	0.036666	-0.00329141	0.00560632	0.0118097	-0.0135311	0.031502	-0.00976041	-0.00213475	-0.0198726	0.0141168	0.0134974	0.00174929	0.0252809	-0.0013711	0.0129278	0.00741654	0.0110207	-0.0196438	-0.00181825	-0.0112386	0.0114376	0.00818792	-0.00441643	0.0101083	-0.00190008	-0.00921619	-0.0206906	0.011134	0.0098756	-0.00359397	0.00145645	0.00426542	-0.00359726	0.00738661	0.0122567	-0.00704156	-0.00451471	-0.0122312	0.00581234	-0.00362383	-0.00182623	0.00109991	0.00654413	0.00408507	-0.0025856	-0.00127101	0.00625457	0.00572493
Dadadon_isaloi	0.0710018	0.0965711	-0.0352801	-0.0277409	0.0519969	0.00718307	-0.0085736	-0.0124439	-0.032429	-0.0300011	-0.00011801	-0.00197684	0.0055219	0.00587234	-0.00284582	0.0149777	0.00447872	-0.0106355	0.00813797	-0.00502098	-0.0147102	-0.0126316	-0.011874	-0.00244013	0.00184529	0.00492649	-0.000852158	-0.00208851	-0.00360382	-0.000877879	0.00851051	0.00297705	-0.012894	-0.000880732	-0.00650858	-0.00411926	0.0131374	-0.0105424	0.00622435	-0.00390878	-0.0117942	-0.00659613	-0.00799315	0.0139512	-0.00420252	0.00226487	0.00256658	-0.00164855	0.00944556
Diademodon_sp.	0.085481	0.0548538	-0.015891	-0.0107931	0.0426234	-0.00238942	0.0064308	0.0185777	-0.00496516	-0.00536024	0.00584912	-0.00494481	-0.00346949	-0.00527494	-0.0120172	0.00265884	-0.0014198	-0.0187879	0.0086601	0.00707476	-0.0113858	-0.00769527	0.0103484	-0.0140492	-0.00341048	0.0172465	0.000693247	0.00804938	0.000713979	0.011828	-0.00599388	0.000701423	-0.00167597	-0.00713438	0.0105703	0.00186648	-0.00557449	0.0116076	0.000183298	0.0106485	0.000203176	0.000278493	-0.00989138	-0.0104718	-0.00788616	0.0108156	-0.000639196	-0.00249434	0.000430027
Exaeretodon_argentinus	0.138289	0.0575794	0.00251697	-0.0533805	0.056266	0.00790923	-0.0398665	-0.0422954	0.0280573	0.00885345	-0.0160019	-0.0353856	-0.00360911	0.00877991	0.0233866	-0.00721333	0.00188025	-0.0187563	0.0191053	-0.0254108	-0.00161804	0.0125	-0.0115848	0.0125582	-0.0146995	-0.0156753	0.0196217	-0.00715539	0.00360776	0.0109949	0.00296239	-0.00116772	-0.0102817	0.0122014	0.00167881	0.0156524	-0.00465561	-0.0145013	-0.00384752	0.00304389	0.0136689	0.00540612	0.000371476	-0.00225274	0.00152524	0.00123158	-0.00330975	-0.00189986	-0.00107013
Langbergia_modisei	0.0414924	0.0600586	0.0283265	0.0159179	0.0388469	-0.00694048	0.00593805	0.0133161	-0.0025439	-0.023884	0.000946902	0.0124737	-0.000578693	0.0170992	0.00836698	-0.0127258	-0.00313262	-0.00100855	-0.0116185	0.00708655	0.00253666	-0.0044724	0.00498962	-0.00364711	0.0138306	-0.00048263	7.34784e-05	-0.00549025	-0.00493523	0.000974994	-0.0021322	-0.00328204	0.000521813	-0.00182727	0.0136114	0.000274269	0.00534079	-0.00216672	-0.00775903	-0.00236965	0.00120496	0.00766772	-0.00964924	0.00469457	0.00562763	0.00301617	0.00258335	-0.0045221	-0.00545473
Luangwa_drysdalli	0.0646477	0.0519365	0.0272108	-0.024659	-0.0661052	-0.00575009	0.0308805	0.0212878	-0.0106026	-0.00289394	0.000819628	-0.02346	-0.0486503	-0.00916556	-0.00177638	0.0327051	0.0144276	-0.0230549	0.009914	-0.0174908	0.00341828	0.000655961	0.0190691	0.0115133	-0.001055	-0.00541801	-0.0135209	0.00629336	0.00055426	0.0174827	0.00126029	0.00017852	0.0100937	-0.00103507	-0.00143348	-0.00738949	0.00474852	0.00653382	-0.00624533	-0.00118409	0.0005791	0.0109248	-0.00911737	0.00594652	-0.00186393	-0.000444931	-0.000384137	0.00169177	-0.00113104
Massetognathus_pascuali	0.0491414	0.0872069	0.0174648	-0.039636	-0.0135093	0.0140849	-0.010329	-0.0168313	0.0108726	-0.0126132	-0.0189875	-0.0238509	0.0111061	0.0208056	0.030893	-0.00598034	-0.00330841	0.000447101	-0.020315	-0.00460326	0.0348835	-0.00681587	-0.00299409	0.0112775	-0.00334268	-0.00239139	-0.00668873	0.0112648	0.00734422	0.00943544	0.00396694	-0.00302276	0.0154407	-0.00115492	-0.00318444	-0.0110725	0.00686658	0.00500499	0.00253983	0.0122464	0.00379774	0.00086542	0.00635793	-0.00201479	0.00320226	0.00392302	0.00705945	-0.00167439	0.00523564
Menadon_besairiei	0.117765	0.0818513	-0.0433474	-0.027915	0.0832977	-0.0213745	-0.0185371	-0.0495398	0.0270801	-0.0313438	0.0317566	-0.0369355	0.00186291	0.0147707	-0.00731211	0.00529622	0.00468909	0.00996952	0.00214312	-0.00802296	-0.00030184	0.0192414	0.0204663	0.00731559	0.0155328	-0.00313482	-0.00273091	0.00193562	-0.00830566	-0.0270069	-0.00320322	-0.00348072	0.00546774	-0.0132112	-0.00311623	-0.0015757	0.00121308	0.00331531	-0.00299776	0.00123188	-0.00793799	0.00147048	0.00182495	-0.00141877	0.00094347	-0.00608496	0.00290705	-0.0016063	-0.00403564
Pascualgnathus_polanskii	0.11226	0.0625209	0.0709625	0.00325847	-0.0471082	-0.00487827	0.0247194	0.0191769	0.0176242	1.6107e-05	0.0138269	-0.0142594	-0.00120781	0.000119657	0.00259671	-0.00596433	-0.000228285	0.0112838	0.012617	0.00342564	0.0106529	-0.00268587	-0.0123463	0.00494508	-0.00334925	0.00336971	0.00485835	-0.00316184	0.0125768	-0.017652	-0.00168999	0.00711495	-0.00288604	0.00214241	-0.00164371	0.00282443	0.00214158	0.000822757	0.000227512	-0.0188917	-0.00536832	-0.00188171	0.00655466	0.000974187	-0.00384747	0.00720917	-0.0105341	0.00522993	0.00432713
Ruberodon_roychowdhurii	0.146399	0.0418353	0.047276	-0.0160851	-0.0540233	-0.0433062	-0.0154252	0.0136164	0.0141615	0.0011994	0.0130293	-0.0242767	0.0125497	3.53559e-06	-0.0036741	-0.00563275	-0.0068235	-0.0028024	-0.0135447	0.00409142	0.00258307	-0.0242242	-0.000366998	-0.0104873	-0.00690167	-0.00122634	-0.00798517	-0.00816278	-0.00964172	0.00827789	0.00587716	-0.00825139	-0.0100656	-0.0160425	-0.00334294	0.00171049	-0.00659159	-0.00995541	-0.00643845	-0.0120741	0.000905203	-0.00106045	-0.00284209	-0.00403567	-0.00055325	-0.00699191	0.00325973	-0.00675636	-0.00395647
Sinognathus_gracilis	0.0897321	0.109677	0.00737544	0.0117375	-0.0841001	0.0201346	0.019262	-0.00659959	0.0255269	-0.0271453	-0.00814168	0.00471704	-0.0117444	-0.0151393	-0.0308681	0.000399109	-0.00621242	-0.00450693	0.0222117	-0.00578703	-0.0327305	0.0141159	-0.000429024	-0.0127753	0.00576095	-0.00585752	-0.00124711	-0.007894	-0.00703398	-0.0129705	0.00604755	0.000833438	0.00106888	0.00894175	0.00194273	-0.00883538	0.00334974	0.00327081	-0.00733084	-0.00127455	0.0106137	-0.000284466	0.00172787	0.00600425	-0.00038288	0.00222961	0.00136516	-0.0024698	0.0022239
Siriusgnathus_niemeyerorum	0.170922	0.0364716	0.0480734	-0.00617362	-0.076153	-0.0554793	-0.01235	-0.0076793	0.0158513	0.00172838	0.00539456	-0.0354941	-0.0218208	-0.00607314	-0.0284675	-0.0272615	0.0108975	0.0161874	-0.00480279	0.00978135	-0.0107071	-0.027111	0.0155727	-0.00532401	-0.000845914	0.0148289	0.0104293	0.0153229	-0.00235956	0.00691168	-0.000923002	0.00306325	-0.00486883	0.00680032	0.00962181	0.0117066	0.000365682	-0.00278986	0.0103059	0.00657502	-0.00521999	0.000119801	0.00663334	-0.00415649	0.00632054	-0.00253528	0.00240332	-4.17718e-05	0.000435697
Traversodon_stahleckeri	0.048278	0.0416212	-0.0153749	0.00480894	0.00726511	0.0520999	-0.0183971	-0.00375127	0.0320217	0.0216746	0.0067471	0.0317543	0.000720441	0.0180131	0.0057595	0.0107749	-0.012863	-0.00372813	0.0019045	0.00842988	-0.0042148	-0.0152634	0.0136221	-0.0129477	-0.0188456	0.00181635	0.00102679	0.0117386	-0.0118254	-0.00492661	0.0203384	-0.003573	0.011116	-0.00208085	-0.00747194	0.00190472	-0.002199	-0.00364598	-0.0111746	0.00718045	-0.00742602	0.000438382	-0.000250653	-0.000498538	0.000778525	0.0110865	-0.00433264	-0.00480423	0.0052306
Trirachodon_sp	0.0778404	0.0758789	-0.0106408	-0.0036439	0.0275382	0.0212751	-0.0068075	0.0330059	-0.0316052	-0.00213855	-0.0102245	0.0040258	0.00158037	0.0129149	-0.0211784	0.0117691	-0.0117435	0.0223904	-0.0107082	-0.00552075	0.000432576	-0.0126028	-0.017777	-0.0187541	-0.00808973	-0.0122272	-0.00432141	-0.00894759	0.00610642	0.00537447	0.00181218	0.00574767	0.00473034	0.00218031	-0.00125291	0.00146467	-0.00750997	-0.00498029	-0.000487348	-0.000401766	6.66722e-05	0.0048276	-0.00181332	-0.00524741	-0.00348499	-0.0032061	-0.00973327	0.00479106	-0.00768276
Bienotherium_yunnanense	0.134148	0.0585117	0.0137956	0.0546799	-0.107633	-0.00437675	0.00285991	0.0214859	-0.00801316	0.0277885	0.0288943	0.0443296	0.0154055	-0.0138848	0.00713357	0.00379627	0.00489453	-0.0164152	-0.000445769	-0.00904693	0.00599602	0.0318756	-0.00538011	0.0109523	0.00873871	-0.0112867	0.00598495	-0.000698662	-0.00712544	-0.00460078	-0.0189224	-0.0097914	-0.00706247	-0.00696879	-0.00335086	0.00073557	-0.00268682	-0.00476318	0.0049708	0.0107177	-0.00692448	0.0014548	-0.00122531	-0.00434582	0.00014587	0.00464376	0.00317807	-0.00385617	0.00150974
Bocatherium_mexicanum	0.144074	0.048807	-0.0329474	0.06134	0.0627292	-0.0429869	-0.0275839	-0.0183222	-0.0477212	-0.0146056	0.00962801	0.030758	0.0289246	-0.0182131	-0.0443823	0.00122114	-0.00544376	0.00255839	0.00578085	-0.00936126	0.00623755	0.00212286	0.0136091	0.00687771	0.0082521	-0.00143259	0.0048317	0.0124646	0.0162609	0.0103551	0.000193675	-0.00750227	0.0106422	0.0010844	-0.0020927	-0.00664871	-0.00627826	-0.00118676	0.00428032	-0.00936136	0.00845303	0.00317357	0.0110957	0.00101027	0.00147263	0.0031521	-0.00193331	1.70141e-05	0.00188454
Kayentatherium_wellesi	0.11044	0.059758	-0.0607714	0.0153712	0.0509369	0.0104016	-0.0346666	0.046411	-0.0116597	0.031884	-0.00797646	-0.00931963	-0.0220576	-0.0369643	0.00601545	0.00647502	0.00610102	0.0163126	0.00717059	-0.0185753	-0.00627004	0.00885309	-0.0207836	0.00347224	-0.0148299	0.0313439	-0.0180675	0.00369414	-0.00236483	-0.00802061	-0.00505157	-0.00218619	-0.00682307	-0.000417089	0.00122416	-0.00127646	-0.00408671	-0.00384736	-0.0074291	0.00684299	0.00418501	-0.0117649	0.00261517	0.00233671	0.00302195	-0.00406087	0.00136104	-0.000257145	0.00227699
Oligokyphus_sp	0.103871	0.083215	0.0113771	0.000880736	0.0173149	-0.00245329	-0.0102931	0.0140406	-0.0141744	0.0118476	0.00804284	0.0138004	0.0256812	0.0183748	0.00944029	-0.00381737	-0.0146361	-0.00523016	-0.00192073	0.00271821	0.0175335	0.00141038	-0.00889489	-0.00504321	0.00165983	0.00619923	-0.00210069	-0.00540546	-0.00538001	-0.00238907	0.00959904	-0.00442265	-0.0114328	-0.00447367	-0.00612049	-0.00374693	0.00593217	0.00181972	0.00294445	-0.00211947	0.00500811	0.00682094	-0.00171035	-0.00401155	0.000950763	-0.000831716	0.0083451	-0.00384132	-0.00742536
Tritylodon_longaevus	0.112666	0.0734459	-0.0116704	0.0201895	-0.0193439	-0.00623946	-0.023331	0.0289407	-0.00912641	0.00900278	-0.0211232	0.0126597	0.00953677	0.0133894	0.00298426	0.020942	-0.00578605	-0.00671868	-0.0227336	0.00454094	0.0123253	0.0133453	0.00860582	0.00765976	0.00669846	0.0326828	0.017974	-0.00411541	0.00633184	-0.00234428	0.00859163	0.0120523	-0.00456827	0.00306867	-0.00454049	0.0104085	0.00864982	0.0129322	-0.000220702	-0.000644009	-0.00168987	0.00110965	0.00546766	-0.00241741	0.00102126	0.00210597	-0.00449726	0.00810603	0.00138376
Yunnanodon_sp	0.163784	0.0357246	-0.070508	-0.0405817	-0.0108945	0.0354315	-0.0886127	-0.0268521	0.0433141	0.0571469	-0.0251765	0.0340606	0.00455639	0.0220863	0.00866997	-3.61759e-05	0.0288554	-0.0125062	-0.0151119	0.0327619	-0.0181237	-0.00181081	0.00359702	-0.00237962	0.00227073	-0.0106739	-0.0153733	0.0049785	-0.00223271	6.70553e-05	-0.0136538	0.00503326	0.00414705	0.00654923	0.00318096	-0.00702642	-0.00223473	0.00361423	0.00677147	-0.00934026	-0.000223606	-0.000409509	-0.0026432	0.00328131	-0.00174742	-0.00533734	-0.0026656	0.00488009	-0.00132631
Bauria_cynops	0.0143261	0.0442072	-0.000485435	-0.0369651	0.0388206	0.0457831	0.00822868	0.0333398	-0.0163983	-0.0134789	-0.00186561	0.00208937	-0.030788	0.00173454	0.00511582	0.00862162	0.00280567	0.0129816	0.0129978	0.00265428	0.00966246	-0.0070395	-0.00218678	-0.00336817	0.0177406	-0.0116664	0.00784682	-0.00171126	0.00391077	0.00900572	-0.0186513	-0.00520619	-0.00560524	0.00576233	0.00737819	0.00162351	-0.00224366	0.00200225	0.00833368	-0.00821764	-0.00384373	-0.00130025	0.00211427	-0.00585682	-0.000184775	-0.00114946	0.0066682	0.00241944	-0.000967705
Microgomphodon_oligocynus	0.0349154	0.0249088	-0.0209955	-0.0213209	0.0184698	0.0478555	0.00998471	0.0209903	-0.0237248	0.00110261	-0.00410845	0.0212908	-0.0382202	0.0024803	0.00320315	0.0153859	0.00173047	0.0177166	0.00525449	-0.0104463	-0.00802216	-0.00287179	0.00245447	-0.00940889	-0.00602169	-0.0134942	0.00963242	0.0046382	0.00107465	-0.00298573	0.0037945	-0.00176336	0.00214634	-0.0019323	-0.00384193	-0.00824361	0.000821794	0.00496511	0.00820264	-0.00110648	-0.00762678	0.00324881	0.00810286	-0.00651386	0.00091935	-0.00319759	0.00516794	-0.00752149	0.00049368
Traversodontoides_wangwuensis	0.0304241	0.0542572	0.0384343	-0.00458445	0.0119269	0.0454883	-0.00312758	-0.0112233	0.00403302	-0.0261979	-0.00214846	0.00172619	-0.00433412	-0.0217086	0.0205055	-0.02344	-0.0119783	-0.00354183	-0.0157291	-3.64831e-05	0.0113824	-0.00397569	-0.00841767	-0.0118547	0.0117236	0.00249844	-0.00404033	-0.00647561	0.00403328	0.00712921	-0.00150658	-0.00474694	0.00772551	0.00241069	0.0056902	-0.00693825	0.00323246	-0.00051771	0.00161716	-0.00130614	-0.00311707	0.00401817	-0.00145371	0.00348222	-0.00277875	0.00189733	-0.00453135	-0.00362071	0.00390141
Abrictosaurus_consors	-0.0462335	0.0268059	-0.0150535	-0.0334825	0.0019576	-0.0205152	0.020667	0.0129262	0.0107295	0.0288543	-0.00163004	-0.0110333	-0.00323124	0.0131636	0.000625972	-0.0126389	-0.00864954	0.00681695	-0.000216527	-0.00711223	-0.00423043	0.00347695	0.00173462	0.00514556	0.00316234	-5.44858e-05	-0.00359765	-0.00413189	0.00622017	-4.82629e-05	0.00577001	0.00273405	0.00977367	0.00341387	0.000432099	-0.0039258	-0.00342274	0.00493056	0.00802933	-0.00184339	0.00423484	-0.00815871	-0.0067236	-0.00116932	-9.11947e-05	0.00486063	-0.00176594	0.000290602	-9.59187e-05
Emausaurus_ernsti	-0.0462485	0.0141871	0.0247847	-0.0195251	-0.00549498	-0.061101	-0.0113253	-0.00729529	-0.018548	0.0158044	-0.0102193	0.0105256	-0.00578989	0.000655957	-0.00346392	0.00152687	0.00424307	-0.00494459	-0.00323298	-0.0134105	0.00709616	0.00168548	0.00235723	-0.00294639	-0.00318762	-0.00215238	-0.00945437	-0.00359976	-0.00684258	-0.00113469	-0.00391871	0.00402765	0.00291482	0.00511789	0.000237451	-0.00408054	0.00218479	-0.00476957	-0.00495742	0.00564371	-0.0105215	-0.00382337	0.00226068	-0.000469415	-0.00291355	0.00165188	-0.0042775	-0.00315591	-0.00922187
Eocursor_parvus	-0.0356487	0.00236975	-0.0176822	-0.0148018	0.000709364	-0.0258757	0.0108578	0.0085736	0.00887516	0.00606727	0.00639162	0.002445	-0.00396207	0.00258964	0.00600299	0.00714989	0.000395333	0.000409678	-0.000493655	-0.000533763	-0.000565525	-0.00324653	0.00549776	0.000988748	-0.00105341	0.000282632	-0.00108987	-0.000440282	0.00415241	0.00102671	-0.000743693	-0.000463419	0.00408135	-0.00109602	0.00265025	-0.00367141	0.00441363	-0.00503494	-0.00105611	0.00174838	-0.00261866	-0.00605059	-0.00188218	-0.00508703	0.000948571	-0.00444486	-0.00291875	-0.00108872	0.00447252
Heterodontosaurus_tucki	-0.024089	0.0116576	-0.0297487	-0.00888372	-0.00229986	-0.0225478	0.0282851	0.0148769	0.0180151	0.010304	-0.000980974	-0.00475812	0.00216381	0.0204243	0.00940458	-0.0114003	-0.00794019	0.012543	0.00845812	-0.00476436	-0.0150258	0.00230284	0.0014519	0.00764718	0.00443191	-0.000165929	-0.00168517	0.00158434	0.00172164	0.00804276	0.00243413	-0.0017586	-0.000427045	0.00387782	-0.00337915	-0.00200825	4.09566e-05	4.90956e-05	0.00124472	-0.000526801	-0.00431441	0.00488783	-0.00189665	-0.00230077	0.000223502	0.0024818	0.000198284	0.00694045	-0.00553989
Lesothosaurus_diagnosticus	-0.0811408	0.0294359	0.0287811	-0.0109061	0.00918151	-0.0130235	0.0125668	0.00270124	0.0132175	0.00200272	-0.00519279	0.0149811	0.0163788	-0.0161824	0.00225293	-0.0129284	0.0085793	0.000480622	-0.00476083	-0.00236061	-0.00829526	0.0042081	0.00386831	-0.00298043	-0.00977331	0.00155323	0.0056561	-0.00103211	0.00367843	0.00503965	-0.000634163	0.000795828	-0.00148279	-0.000373675	-0.00695426	-0.00889344	0.00527192	-0.00320497	-0.00446813	-0.000425875	0.00221601	0.0006203	0.00228081	-0.00328434	0.000613138	0.000242975	0.000470094	0.00103302	-0.000807207
Manidens_condorensis	0.0275326	-0.00710574	0.022896	0.0443816	0.0189322	0.00552783	-0.00554858	-0.0143363	-0.000845375	0.014256	-0.0100605	-0.000820648	0.0100787	-0.0222347	-0.00751974	0.00344196	-0.00779363	0.0158223	0.00200699	0.00350506	-0.00318339	-0.00264561	-0.00318221	-0.000380169	-0.00257592	0.00289418	0.000556334	-0.00300686	-0.00281816	0.00324448	-0.00546069	-0.0105607	0.00464032	0.00202656	-0.00563529	0.00329592	0.000282149	0.00371047	0.0037641	-0.00201089	0.00141458	0.00342372	-0.00852423	0.00489984	0.000448158	-0.00255925	-0.0031612	0.00361845	-0.00285666
Scelidosaurus_harrisonii	-0.0102109	-0.00710475	-0.0233011	-0.0209044	-0.0019635	-0.0270917	-0.00131307	0.00604679	-0.00182484	0.0156352	-0.00715416	0.00219777	0.00230293	-0.00839811	0.0165466	-0.00875406	-0.00853527	0.00963089	0.00388074	-0.00507985	-0.0167688	-0.00189838	0.00305365	-0.00692864	0.00597179	-0.00224557	0.00193673	-0.00898232	0.00238231	0.00143349	0.00217205	-0.00469039	0.00548107	-0.00680398	-0.00270065	-0.00252756	0.0025574	0.00141015	0.00741197	0.00137312	0.0017231	4.20937e-06	0.000276971	0.00105905	-0.00155687	-0.000798694	-0.00533203	0.00403766	-0.00167488
Eoraptor_lunensis	-0.0760929	0.0149298	0.0199526	-0.0143432	-0.00383871	-0.0171098	0.0117375	-0.0122605	-0.00629123	0.00947598	-0.00676051	0.00329557	-0.0040543	0.00583889	-0.00432724	0.0051347	0.00681942	-0.00711057	-0.00791901	-0.000964346	0.000259807	0.00569832	0.000798731	-0.000784741	-0.00490845	0.00269554	-0.000551736	-0.00351267	0.00232276	-0.00374453	0.00230602	0.00239438	-0.000550384	-0.00131581	-0.000366186	0.0022028	-0.00857309	-0.00122412	0.00304909	-0.00272498	0.00269611	-0.0020837	-0.000723621	-0.00224151	-0.00354452	0.00294615	0.00446768	-0.00269666	0.00288737
Aardonyx_celestae	-0.0744336	0.0329627	-0.00659112	-0.026426	-0.00253017	-0.00655878	-0.0182298	0.00268625	-0.00100209	-0.00442999	0.00970231	0.00313696	0.000124813	-0.00307746	-0.00709979	-0.00591981	0.00719708	0.00656954	0.00375557	0.0057124	0.00337692	-0.00211203	-0.00797303	0.00795255	0.000150032	-6.68006e-05	0.00443877	0.00258902	0.00195368	0.000734284	-0.000485157	4.4482e-05	0.00308028	0.000898858	0.000254273	-0.000984757	0.00168862	0.000307875	0.00159592	0.000771847	-0.00128737	-0.000887243	5.78538e-05	0.00118684	0.00384328	-0.00246204	-0.00182409	0.000818171	-0.000327993
Adeopapposaurus_mognai	-0.0801212	0.00700133	0.0147701	-0.00430734	0.00579763	-0.0117536	-0.0166029	0.00666923	0.0058401	0.00691401	0.000144937	0.00205704	0.0155717	-0.0136005	0.00745278	-0.000134314	-0.00144186	0.00569779	0.00764118	0.00533267	-0.00790264	-0.0045071	-0.000985139	0.000738821	0.00113447	-0.00214758	0.000503035	-7.78249e-05	0.00525582	0.00288494	-0.00234953	0.00230383	0.00166338	-7.01045e-05	-0.000540986	-0.00103051	0.00786807	-0.00176048	-0.00915845	-0.000699555	-0.0022949	-0.00183845	0.00376938	0.000461549	0.00216495	0.00292543	0.00171332	0.00182586	-0.00117983
Anchisaurus_polyzelus	-0.0890813	0.032907	0.00307882	-0.0145615	0.00903353	0.0101158	-0.0167362	0.0157966	0.010047	-0.0048913	0.0172481	0.0136848	0.00359534	-0.0129969	0.00581338	-0.0119564	-0.00199469	0.00363279	0.00402288	-0.00553533	-0.000165205	-0.00802736	0.00438161	0.00804982	0.00027891	0.00340346	0.00129482	0.0001026	-0.00476214	0.000269946	-0.000277388	-0.00067638	0.001528	0.0022212	0.00292868	-0.00384831	-0.00321948	0.000724677	-0.00149384	-0.00287668	-0.00179713	7.16754e-05	0.00218941	0.00321095	0.00174965	0.0036978	0.00414252	0.00579706	-0.000234677
Bagualosaurus_agudoensis	-0.0686838	0.0239251	-0.0224533	-0.0110113	-0.0188148	-0.00523542	0.00696861	-0.0217446	-0.00619789	-0.00130039	0.000294079	-0.00041914	-0.00758316	-0.00179941	-0.00155783	0.0137783	0.00146818	0.000388028	-0.00621153	0.0060253	-0.00181311	-0.00301743	-0.00840102	0.00366284	0.000557657	0.00229122	-0.00578889	-0.0049966	0.00464086	-0.00543661	0.00234921	-0.00654097	-0.00218415	0.00267044	-0.000163851	0.00313628	-0.0121912	0.0014735	0.00277001	-0.00146326	-0.000911482	0.00495371	-0.001852	0.00155931	-0.00227672	0.00441305	0.00109062	-0.000602812	0.00130296
Buriolestes_schultzi	-0.0988049	0.0216122	0.0175873	-0.0151131	0.000806723	-0.00179119	0.00100457	-0.0101899	0.00145894	-0.00490387	-0.0021254	0.000687778	0.00140563	-0.00664849	-0.00477335	0.00595839	0.00561866	-0.00678656	-0.00205703	0.00853221	0.00062699	-0.00197276	-0.00300885	0.0026644	0.00122057	0.00052925	0.00211575	-0.00290384	-0.0041078	-5.87416e-05	0.00333885	0.0103091	0.00358197	-0.000153842	0.00851072	-0.00713129	-0.00039106	-0.0102533	-0.0039991	0.000529851	-0.00130894	0.000908833	0.00642632	-0.00162056	0.000723542	0.00221199	-0.00157142	0.000981104	0.00222607
Chuxiongosaurus_sp	-0.0626096	0.00725179	-0.0415916	0.0104999	0.00210599	-0.00690476	-0.0127229	0.0204476	0.00823939	-0.00688829	-0.00277041	0.00650085	0.00324195	0.00236101	0.00922347	0.00553367	-0.00234642	-0.00928079	0.0102422	0.00184854	0.00132475	-0.00378954	-0.00425057	0.00438705	0.000733778	0.000191524	-0.00283461	0.00839817	0.00479821	-0.000849638	-0.00353349	-0.00186159	-0.00239907	-0.00273808	0.00134337	0.00990629	-0.000730944	0.00447937	-0.00246742	-0.00094531	-0.000317278	-6.20239e-05	0.00223113	0.000759428	-0.00322439	-0.00201847	-0.00247047	-0.00547789	-0.00112269
Coloradisaurus_brevis	-0.0812662	0.0350858	0.00837472	-0.0123448	-0.0054753	-0.00875857	0.00365303	-0.0129894	0.00604803	-0.00594213	-0.00986268	0.00497722	0.0159115	-0.0143575	-0.00357441	-0.00669067	0.0131387	0.00455151	-0.0014256	0.000767515	-0.00333749	-0.00168453	-0.0137373	0.000962418	-0.00371804	-0.00127567	0.000429954	0.0044595	0.00867229	0.00849814	0.000942247	-0.00774004	-0.000766415	0.000437572	-0.00133496	-0.0038646	-0.00149829	0.0015117	-0.00809978	0.00223597	-0.00902105	-0.0028673	-0.00291797	-0.00356483	0.00193891	0.00290155	-0.000717068	0.0004052	0.00331203
Efraasia_minor	-0.0652364	0.0218481	-0.049437	-0.0306413	-0.0211824	-0.00768487	0.011976	-0.017413	0.00229723	-0.00286895	0.00404617	-0.00162185	-0.00563276	0.00207044	-0.00799842	0.00614735	0.00150233	0.00703567	-0.00860545	0.00712135	-0.00804727	0.00193316	-0.0134182	0.00532432	0.00304536	0.00519053	0.00058113	-0.0047344	0.010397	0.00340166	0.000556938	-0.00635288	-0.0010403	-0.000441686	-0.0066868	5.38024e-05	-0.00481979	0.000457854	0.00436831	0.00344727	-0.0019758	0.00798735	-0.00137104	0.00301877	-0.000630268	0.00195349	0.0014627	-0.00610389	0.00419895
Jingshanosaurus_xinwaensis	-0.0569321	-0.00470667	-0.0125486	-0.0168182	-0.00658207	-0.0535667	-0.0342434	0.0192573	-0.00937662	0.0322035	-0.0356217	-0.0118466	0.0106297	0.00361522	0.00436452	-0.00108754	-0.0136348	0.00260073	0.0104432	-0.00309601	-0.00445145	-0.00251794	0.00694737	0.000576055	0.00891076	-0.0177785	0.00691614	0.00269636	7.04305e-05	-0.000117906	0.00433407	-0.000266536	-0.0112264	-0.00688723	-0.00131867	-0.0124114	-0.00117805	-0.000517996	-0.00307637	0.00284416	-0.00808866	0.00143824	0.00255148	-0.0042739	-0.00537971	-5.95143e-05	-0.00471788	0.00251582	0.0076626
Lamplughsaura_dharmaramensis	-0.0532465	0.00748655	-0.0057391	0.000155299	-0.0101106	0.00188547	-0.00624225	-0.00584326	-0.0125019	-0.00173508	-0.0219519	-0.00681548	0.00223954	-0.00367013	0.00501796	0.00861333	-0.00415246	-0.00319387	0.00767425	0.01038	-0.00279983	-0.00200664	0.000154515	0.00279306	0.00490327	-0.00331614	0.00026299	0.00136109	0.00229859	-0.000238559	-0.00344059	-0.00617734	-0.00293056	-0.00366265	-0.00449237	0.00951052	-0.00343531	0.00458928	-0.00289955	0.000375007	0.000616195	0.00357713	-0.000385883	0.00344921	0.00339795	-0.000828567	-0.00486969	-0.00127544	-0.00311595
Leyesaurus_marayensis	-0.0870868	0.047925	-0.0182081	-0.0128648	-0.0111637	0.0322186	0.0130073	-0.00673752	0.00248118	-0.0218473	0.0131819	0.0086832	-0.0110924	0.00273063	-0.00886329	-0.016604	0.0103495	0.0063247	-0.00831627	-0.000665925	0.0024322	-0.00410159	-0.00175302	0.00484284	0.00465286	0.00472128	0.00789321	0.0018144	-0.00400982	-0.007851	0.00135755	-0.00566557	-0.00647473	-0.000490547	-0.00626583	-0.00321583	-0.00041497	0.00319304	0.000196628	0.00451098	0.00357012	-0.00233448	-0.00183911	-0.00165763	0.00981107	0.000926746	-0.00442228	0.00212915	-0.00360781
Lufengosaurus_huenei	-0.0809649	0.00467266	-0.0493639	-0.023344	-0.00190329	-0.00761421	-0.0134159	0.0193363	0.0162085	-0.0071065	0.00696341	0.0109607	0.00288938	-0.00793661	0.00880341	0.00858475	-0.00546285	0.00294518	0.00344525	0.000752673	0.00102675	-0.0057317	-0.00231532	0.00796822	0.00591375	0.0036279	0.00489698	-0.00422175	-0.00171097	-0.000224318	0.00555226	0.00391018	0.000867294	-0.00401405	0.0079651	0.000388459	-0.00325839	-0.00254813	-2.97638e-08	-0.00223679	-0.00138561	0.00361134	0.00131081	-0.000434813	-0.00593839	-0.0052092	0.000535624	0.00112632	-0.000819587
Macrocollum_itaquii	-0.0721548	0.00665688	0.0197709	0.00206188	-0.00395542	-0.0200182	-0.0203905	-0.00462503	-0.00875397	-0.00206112	0.00603736	-0.00604562	-0.00328706	0.00860521	-0.00817566	-0.0053653	0.00660894	-0.00788792	-0.00264414	-0.00662708	0.00384211	-0.00503024	-0.00136987	0.00365018	-0.00178811	-0.00691729	-0.00207545	0.000563275	0.00215294	-0.00267532	-0.000719438	0.00250151	-0.0022037	0.00180508	-0.000820772	-0.00256433	-0.00434482	0.00473494	-0.00211131	0.000925596	-0.00854551	0.00139643	-0.000197558	0.00536823	-0.00284659	-0.000339059	-0.00249713	0.0019364	-0.00231058
Massospondylus_kaalae	-0.0466224	0.0232082	-0.0425635	-0.0442616	-0.0129722	-0.00110153	0.0245136	-0.0275119	-0.00877416	0.0136142	0.0154096	-0.00477886	0.00223945	-0.0213097	0.00805633	0.0212308	-0.00131956	-0.00937828	0.00976816	0.00460157	0.0039613	-0.00452258	0.00319725	-0.00665219	0.00816882	0.00336879	0.0103106	-0.000106648	-0.00777903	0.00890785	0.00470712	0.00138523	-0.00258521	-0.00487876	0.00224959	-0.00290989	3.27385e-05	0.000941139	0.000823187	-0.00198668	0.00538158	-0.0071746	-0.00270981	0.00162196	-0.00340054	-0.0022302	-0.000885003	0.000329862	-0.0022203
Melanorosaurus_readi	-0.0904879	0.026246	0.0289001	-0.0389732	0.00778825	-0.0279674	0.0128046	-0.00277721	0.00973379	0.0117638	-0.0145071	0.00794412	0.00691647	-0.00211846	-0.0169203	-0.00111825	0.010969	-0.00442495	-0.00117762	-0.000294483	0.00474036	0.00936168	-0.0122682	-0.00697849	-0.00235526	-0.000472448	0.00340407	0.00704377	0.00574495	0.00462662	-0.00380616	0.00660996	0.000194681	-0.00346288	-0.00726036	0.00258489	0.00886586	-0.000505432	-9.47408e-06	-0.000161785	-0.00245351	0.00589392	0.00323405	0.00133509	0.00718974	0.000515789	0.00176795	-0.0041145	0.00347667
Mussaurus_patagonicus	-0.0705647	0.00332995	-0.0236359	-0.0209783	-0.0184359	0.00026464	-0.0207717	0.00416929	0.00134385	-0.00536304	0.0151612	-0.00959615	-0.00665428	0.0028646	0.00457693	-0.00467899	-0.0040581	0.00253793	0.00471472	0.0131017	-0.0120876	0.00249518	-0.00345185	0.0108316	0.010033	0.00479218	0.00113503	0.00256779	0.01124	0.00589633	-0.000576032	-0.00384869	-0.00217914	-0.000478225	-0.00371429	-0.00244443	0.00493755	-0.00471726	-0.00218145	0.00317322	0.000630538	-0.00679239	0.000879728	-0.0015514	0.00293054	0.000197977	-6.13391e-05	-0.0087158	-0.00136985
Pampadromaeus_barberenai	-0.0807629	0.0278139	0.0125325	0.00367611	-0.00456104	-0.00285908	-0.0117115	-0.0104922	-0.0112513	-0.0118275	-0.00442882	0.0051697	-0.00502594	0.00724227	-0.0075015	-0.00103289	0.00543972	-0.00720619	0.0023166	0.000855855	0.00896058	-0.00319949	-0.00295342	0.00202534	-0.00609447	-0.00222437	-0.00830121	0.00341521	-0.00784968	-0.00621694	-0.00170809	0.00532044	-0.00130834	0.00140129	0.00535033	0.00369985	-0.0050849	0.000874947	-0.00263997	0.00052914	-2.61949e-05	-0.00088213	0.00420356	0.00272845	-0.00207773	0.00402796	0.00529631	0.00259426	-0.00219668
Panphagia_protos	-0.0845698	0.030096	0.0149679	-0.0180908	0.000531714	-0.0108821	-0.00375281	-0.00228573	-0.00177438	-0.01224	-0.000771705	0.0130523	-0.00293545	-0.00504365	-0.00414711	-0.00278152	0.0136612	-0.00683301	0.00154639	0.00305403	0.0054142	-0.00478867	-0.00680947	-0.00593476	0.00179364	-0.000465935	-0.00288939	0.0050164	-0.000820311	-0.00276327	-0.000452107	0.0044488	0.000893273	0.00154264	0.00197227	0.002226	0.00308273	-0.00756271	-0.00984655	-0.000157515	-0.000673834	-0.00284352	0.00234595	-0.00800699	0.000630137	-0.00166898	-0.00233817	0.00220459	-0.00231116
Pantydraco_caducus	-0.0841356	0.0228327	0.0128574	0.00727769	-0.0020498	0.00586663	-0.0202978	-0.00322106	-0.00749603	-0.0178783	0.0046526	0.00367477	-0.00728176	-0.00191468	-0.0034667	-0.00637208	0.00259615	-0.00492238	-0.00279497	0.00479177	0.00209713	-0.0023833	-0.00390835	0.00433235	-0.00580787	-0.000306165	-0.00664011	0.00126518	-0.00314705	-0.00438691	-0.00320613	0.00529245	0.000338573	0.00463322	0.00270972	0.00248022	-0.00270205	-0.0012033	-0.00185265	-0.00238721	-0.000922952	0.00527583	0.00219313	0.00160761	0.000106274	0.0015257	0.00132744	0.00508156	-0.00388378
Plateosaurus_engelhardti	-0.0690658	0.0303677	0.00672553	-0.021054	0.00272301	-0.0116045	-0.0153131	0.00530571	0.00308204	0.00111639	0.00795277	0.00744097	-0.000455118	-0.00835468	0.000670098	-0.000525809	0.00354151	0.00090894	0.00469252	-0.00436221	0.00821632	-0.00258416	0.00140943	0.00674233	-0.00414341	-0.000593391	-0.00561083	-0.00215384	0.00113182	-0.00722761	0.00541713	0.00619562	0.00322489	-0.00304309	0.00381932	0.00136858	-4.45932e-05	0.00320111	0.00287977	-0.000530218	-0.000221771	0.00150746	0.000974072	-0.00281781	-0.000892997	0.000198137	-0.00282933	0.000970928	-0.00428222
Riojasaurus_incertus	-0.0519417	0.0238069	0.0114329	0.000842016	-0.0157341	-0.00560304	0.00289773	-0.0152036	-0.0144799	-0.0030591	-0.0130439	-0.00131749	-0.00439428	0.00173135	0.000621981	0.00428569	0.00899248	0.00726051	0.00515464	0.00622092	-0.000297781	-0.00110276	-0.00309209	-0.00178788	0.000867614	-0.00705999	-0.000514937	-0.00185248	-9.53478e-05	-0.000992644	0.00189643	7.79067e-05	-0.00253744	-0.00208078	-0.00343288	-0.000131106	0.00589856	-0.00179396	-0.00486659	0.00150126	-0.00214394	-0.00147271	0.00347659	-0.00215444	0.000483837	-0.0040329	-0.00179474	0.000773435	-0.0004967
Sarahsaurus_aurifontanalis	-0.052259	0.0281575	-0.0582435	-0.0395042	-0.0110163	-0.0196392	0.0154428	-0.00526426	0.00247733	0.00952428	0.013881	-0.00245937	-0.000274509	-0.00741655	-0.00197152	0.0176475	-0.00247587	0.000202164	-0.0101512	0.00571126	0.00415003	-0.00259833	0.00464697	0.0114616	0.0028717	-0.00463917	0.00304027	-0.011873	-0.00297556	-0.00651296	0.0113036	0.00119734	0.00139961	0.00365883	0.00918665	-0.00774596	-0.0100953	-0.00122677	0.00221403	0.00245767	0.00698357	-0.00525372	-0.00198224	-0.00224042	0.00156057	0.000166253	-0.00057853	-0.0022483	0.00146779
Tazoudasaurus_naimi	-0.00117734	0.00319937	0.0384103	0.0137611	-0.00461483	-0.016038	-0.00364758	-0.00906983	-0.0298964	0.0326212	-0.0170462	-0.0160443	0.00455835	0.00482338	0.00969309	0.00522886	-0.012556	0.0135777	0.0119389	0.00421256	-0.00574711	-0.000243833	0.00671192	0.00708436	-0.00206454	0.00415535	-0.00204578	-0.00499599	-0.0028284	-0.0007484	-0.00343885	-0.0101412	0.00930674	0.00173501	-0.000880481	0.00168321	0.00271071	0.00356488	0.00237958	0.00270867	-0.00577236	0.00234138	-0.000352651	0.00358386	0.00176423	-0.00639706	-0.00206959	-0.0038912	-0.00260139
Thecodontosaurus_sp	-0.0672558	0.0205233	-0.000949391	0.0194189	-0.0176617	7.44485e-06	-0.0126404	-0.0150022	-0.0163349	-0.0105776	-0.0128056	-0.00287771	-0.00808036	0.00620548	-0.00552242	0.000328324	0.000762598	-0.00763138	-0.000713087	0.00457941	-0.000824572	0.00153385	-0.00523059	0.00690375	-0.0073127	0.0011171	-0.0061256	0.000851197	0.0028037	-0.00468652	0.000142807	-0.00925388	-0.00347927	0.0060219	0.00347652	0.00433272	-0.00897409	0.00524209	0.00222568	-0.00106661	-0.00228262	0.00536045	0.000475137	0.000849381	-0.000874036	0.00241414	0.00400042	-0.000460747	-0.00368112
Unaysaurus_tolentinoi	-0.0920916	0.0101124	-0.00803737	-0.0185486	-0.00871509	-0.0240585	-0.0184324	-0.00897226	0.000427304	-0.00325879	0.00191979	0.0100522	0.00362279	-0.00396494	-0.00419638	-0.00342013	0.0128652	0.000692658	0.00371592	0.00395121	-0.00273576	-0.00308635	-0.00757908	0.000778508	0.00872313	0.00178343	0.00777146	-0.00442193	0.00811418	-0.00186575	0.00806124	0.00377866	-0.00132634	-0.00556747	0.000958535	0.00101471	-0.00754359	0.00343235	0.00614132	0.00611979	0.00627567	-0.00114516	-0.00616944	0.000968182	-0.00156289	-0.000341757	0.00164144	-0.00164406	0.00331324
Yimenosaurus_youngi	-0.0302743	-0.00481046	0.0441693	0.0179918	-0.0052591	-0.0139206	0.00603362	-0.0148005	-0.025885	0.00809731	-0.0279215	-0.00835636	-0.00692016	0.0155165	-0.000426073	0.00813402	0.00496914	0.00801122	0.00763962	0.0102096	0.00206826	0.0113139	-0.00306715	-0.00423323	-0.00771905	-0.00265021	-0.00488713	0.00406035	0.00471196	0.00240819	0.00125802	2.14901e-05	-0.000852687	-0.00693709	4.94564e-05	0.00618718	-0.00132485	0.00286047	0.00215719	-0.00342238	-0.000401708	0.000401573	-0.000817185	-0.00344441	0.00240924	-0.00121922	0.00189836	-0.0023552	0.00497449
Yizhousaurus_sunae	-0.0546756	0.0147227	0.00128573	-0.0148738	0.00472389	-0.0129884	0.00564526	0.011039	0.00452061	0.0104151	-0.0059248	-0.00204695	0.00465976	0.00134999	0.00137775	0.00452986	-0.00269949	0.00333263	0.00121592	0.00147449	-0.00169574	0.00465666	0.00207313	0.000276821	-0.0046459	-0.00102022	0.00807673	0.00192996	-0.0033519	0.00417982	-0.000245392	-0.00388969	0.000795067	-0.00202454	0.00463728	-0.00591678	0.00101756	-0.0043507	0.00160793	-5.74988e-05	0.000362718	-0.00179207	0.00271631	0.00475444	0.00125687	-0.00567094	-0.0039327	0.00224904	-0.000866944
Yunnanosaurus_huangi	-0.036805	0.0227914	0.0267489	0.0167443	0.00112692	0.00135185	-0.00667919	-0.0154139	-0.0180372	0.0179394	-0.00247536	-0.00514945	0.000591842	0.0027865	-0.00236147	-0.00928763	-0.00231026	0.0178126	-0.00294232	-0.00932532	0.00309967	-0.00252201	0.00555936	0.00274746	-0.0108869	-0.00300298	-0.00105744	-0.00814874	-0.00142158	-0.00944974	0.00246582	-0.00896097	-0.00201543	-0.00472531	0.00419185	-0.00498155	-0.00138716	0.00506802	0.00261954	-0.00133735	-0.000536919	-0.00013562	-0.00150676	-0.00134677	0.0027686	0.000786152	0.00319594	0.00613687	0.00106909
Pisanosaurus_mertii	-0.0369913	0.00137595	-0.00887796	-0.0275304	0.00420139	-0.00697059	0.01549	0.0169228	-0.00324853	0.00343584	-0.00213025	0.00741807	-0.0126743	0.0075738	0.0123916	-0.00248577	-0.00247447	0.00383763	-0.000243653	0.00296097	-0.00594004	0.00239491	0.00543778	-0.0110271	0.00579542	0.00247443	0.00385983	0.00170449	0.00236375	-0.00231115	-0.00747376	0.00183636	-0.000571738	-0.00423408	-0.00691358	0.000236656	0.000843293	-0.00531088	-0.000646391	0.00453608	0.0042528	-0.000389754	-0.00162269	-0.000506049	0.0057985	-0.00141358	-0.000500068	1.48267e-06	-0.00352095
Silesaurus_opolensis	-0.0581081	0.0340667	0.0171423	0.0263332	-0.00108207	0.0254758	-0.0110756	-0.000539887	-0.00230751	-0.0238948	0.00280008	0.00112199	-0.00517288	0.000355389	-0.00270734	-0.00875885	0.0121072	-0.00821383	0.00347871	-0.00322888	0.00598667	-0.00351094	-0.00778282	0.000299159	-0.00458701	-0.00327744	0.00234888	0.00651554	-0.00148733	-0.00697627	-0.00106648	-0.00277374	0.00187823	0.00586297	-0.00182793	0.00659475	0.00213048	0.00544146	0.000342919	-0.00250434	-0.00285896	0.00205091	0.000369084	0.0035256	-0.00289195	0.00277518	-0.000604347	0.00272827	-0.00436283
Aetosaurus_ferratus	-0.0117805	-0.0128697	-0.001991	0.0163986	-0.00433622	0.0342737	0.0445895	-0.0175356	0.0010556	0.0186099	-0.0213012	-0.0208596	0.00523696	0.0109051	-0.00345389	0.0180713	-0.00744472	0.00256698	-0.00468138	0.00233044	-0.00327649	-0.00143015	0.000258033	0.00648758	-0.000344661	0.00498402	-0.00235229	0.00156491	-0.00984803	-0.0012248	0.000155991	-0.00433378	0.00418263	0.0081806	0.00380434	0.000918182	0.00249325	-0.00403614	-0.000407745	-0.00578258	-0.000842834	-0.00344014	0.0104869	-0.000943345	-0.00810239	0.000448808	0.00502405	-0.000698114	-0.00533882
Desmatosuchus_haplocerus	-0.0436264	-0.0280095	-0.0256605	-0.0347976	-0.000413589	0.00708939	0.00831979	0.0166232	0.013569	0.00695753	-0.0126773	-0.00462759	0.009832	0.00582431	-0.00851238	0.00859091	0.00175477	0.0201909	-0.00745653	-0.00710697	0.00366449	-0.0024154	0.00313502	-0.00370718	0.00722448	0.00294713	-0.00942033	0.00404023	-0.0095099	0.00528248	-0.0135336	0.00250778	-0.00077757	0.00150906	-0.00294297	0.00163566	0.00446297	-0.00311575	0.000753373	-0.00379513	0.0135484	-0.00385674	-0.00691362	-0.00104506	0.00284539	0.00710094	0.00189722	-0.00391242	0.00249332
Longosuchus_meadei	-0.0320546	-0.00337678	-0.0259106	-0.0134778	-0.00356306	0.0242398	0.0231454	0.00568967	0.00513268	-0.000178569	-0.0139552	-0.00460536	0.00630118	0.0058234	-0.0117381	-0.0065779	-0.00179606	0.0114245	-0.0173807	-0.00748132	-0.00235398	0.00527413	0.00839523	0.00741396	-0.00265081	0.00307814	-0.000874366	0.00137688	-0.00170705	-0.00352955	-0.00511827	-0.00169057	-0.00164122	-0.000510588	-0.00393255	-0.000276257	-0.00738169	0.000902798	-0.00382684	-0.000692788	0.00458841	-0.000608773	-0.00465591	-0.00153264	0.00201781	-0.00170271	-0.0024991	-0.00225659	0.00248258
Neoaetosauroides_engaeus	-0.00908055	0.0185795	-0.0218895	-0.026896	-0.0155382	0.00930803	0.0285635	0.00473361	0.00504271	-0.00503533	-0.00958063	-0.00291553	-0.00537699	0.0200623	-0.0161198	-0.000645927	0.0103334	0.0101646	-0.0073071	-0.000741689	0.00255661	0.0103282	-0.0016874	0.000718502	0.00196986	-0.000791873	0.00339502	0.00586035	-0.00240003	0.000269361	-0.00215972	0.00637642	-0.00075859	0.00317924	-0.0111163	-1.93561e-05	0.00788128	-0.00515482	0.00524213	0.0029092	0.0108094	-0.00165884	0.00181825	0.00143722	-0.00234175	-0.00441363	0.00165263	-0.000650312	-0.000983071
Paratypothorax_andressorum	-0.0540662	0.010527	-0.0189865	0.00507775	0.00197511	0.0257666	0.0238552	-0.00961831	0.0125507	0.00496225	-0.02048	-0.00434219	0.00557351	-0.0106721	-0.0138459	-0.00538646	-0.0061104	0.000941425	-0.0078843	-0.00145353	0.00783765	0.00689343	0.00384013	0.001394	-0.00329631	0.00129872	0.000352444	-0.00212759	-0.00750129	-0.000422691	-0.000896626	-0.000753991	-0.00178367	-0.00571747	-0.0059039	-0.0026858	0.00556156	0.00618133	-0.00377032	-0.00404734	-0.00160866	0.00140807	-0.00248726	-0.0011279	0.00474111	-0.00659133	-0.00476137	0.00209986	-0.00114738
Stagonolepis_robertsoni	-0.0240705	0.0285393	-0.00440237	-0.00700151	-0.001919	0.0476371	0.0224995	0.0113085	0.0116899	-0.0048477	-0.0104254	-0.000126788	0.0130411	-0.0125062	0.00275318	-0.000327875	-0.00182764	0.00293641	0.000235605	-0.00659891	0.000596324	-0.00459129	0.0103361	0.00786661	0.00817057	0.00269178	0.00856079	0.00752908	-0.00615604	0.00427101	-0.00246184	-0.000497937	0.001836	0.00742088	0.000730611	-0.00270166	-0.00419888	-0.00495778	0.000416063	-0.0047972	-0.00320836	-0.00501897	0.0012599	0.000838426	0.000913291	0.00655203	-0.00219534	0.00190159	-0.00334393
Stenomyti_huangae	-0.057694	0.00612057	-0.00616255	0.00805515	0.00512105	0.0162645	0.000423694	0.0200556	0.00882364	-0.0070858	-0.0201619	0.00824911	0.00431668	0.0100349	-0.0141485	-0.0109168	0.00346268	0.00222203	-0.00142528	-0.00981213	0.00865956	-0.0042914	0.00499884	0.00099715	0.00251585	-0.00180534	0.00207196	0.0108197	-0.00793205	-0.00173732	-0.0067554	0.00177801	-0.00178821	-0.00409844	-0.00861424	0.00719522	-0.00466064	0.00409931	-0.00588397	-0.00143003	0.00389932	-0.000536208	-0.00514387	0.000911096	-0.00452396	-0.00381859	-0.00300196	-0.00666458	0.00385811
Typothorax_sp	-0.0144898	-0.00690895	-0.031432	0.0238517	-0.00924267	0.00916727	0.00948923	0.0141264	0.00923847	0.00358899	-0.0335381	-0.00653253	0.0252645	0.0184753	-0.0114845	-0.00404911	-0.00150253	0.0112004	-0.0029347	-0.0126795	0.000980838	0.000614691	0.0137537	0.0148533	0.00251026	-0.00704914	0.00611152	0.00833825	-0.00601748	0.00442104	-0.000116785	0.000882208	-0.00532614	-0.00226791	0.00449092	-0.00072648	-0.00932369	-0.00132426	-0.00248457	-0.00242266	-0.00424393	-0.00740694	-0.00043357	0.00403981	-0.00151586	0.0019605	0.000220923	0.00093952	0.00216386
Revueltosaurus_callenderi	-0.00536658	-0.0170767	0.00952879	0.0434552	-0.00753212	0.000784122	0.00531733	-0.0133821	-0.0225242	0.00241057	-0.032095	0.000946499	-0.005287	0.00438261	0.00747478	0.00582464	-0.00337198	0.000170873	-0.000210628	0.000210775	-0.0056245	-0.00645142	0.0085337	9.92319e-05	2.07603e-05	-0.00379488	0.00169542	-0.00236762	-0.00310134	-0.00821624	0.00154889	-0.000447996	0.000200882	0.00160426	0.000496761	0.00456915	-0.00128164	-0.00144314	-0.000387546	0.00231284	0.00262851	0.00202477	0.000996015	-0.00127942	-0.00271862	-0.00227048	0.00166137	-0.000655438	-6.68392e-05
Edentosuchus_(Kayenta_form)	0.00976871	-0.00544896	-0.00263389	0.0574409	-0.0164661	0.00604348	-0.0123696	0.00514041	-0.0377725	-0.00211081	-0.0292532	-0.00378288	-0.0211167	0.0156219	0.00611157	-0.00308514	-0.0021277	-0.00495185	0.000629691	-0.0133722	0.00977097	-0.00780949	0.00768355	0.00145259	6.15977e-05	-0.000100933	-0.00811712	-0.00242257	-0.00351855	-0.00430271	-0.00050091	0.00757703	0.00217629	0.00470843	-0.00210396	0.00013081	0.00494782	-0.00700794	-0.00119402	0.00753042	0.00292387	-0.00646191	0.002186	-0.00424498	-0.000192861	0.00186208	0.00150225	0.00179328	-0.00162133
Effigia_okeeffeae	-0.039601	0.0116891	0.0206754	0.0599764	-0.00874469	0.027648	-0.0180556	-0.0037107	-0.0125262	-0.0418797	-0.0247889	0.00651415	-0.00274508	-0.0175863	0.00330285	-0.0117866	0.00762544	-0.00723614	-0.00956875	0.000489629	-0.00825034	0.000660941	0.00188826	0.00732412	-0.0118085	-0.000996902	0.00504945	-0.00289612	-0.000904965	-0.000215943	0.00391094	-0.00460856	-0.000413749	-0.00628448	0.00428471	-0.000526377	-0.00218004	-0.000388108	0.000452891	-0.00278261	0.00964873	-0.000898023	-0.00645374	-0.00813355	-0.00562984	-0.00435656	0.000662839	0.00203324	0.00567028
Lotosaurus_adentus	-0.0344358	0.00776372	-0.0133762	0.0536138	-0.00604294	0.0246809	-0.0393014	0.00606982	-0.01214	-0.0348011	0.00155815	0.000414255	-0.00341066	-0.00017666	0.00326676	0.00401312	-0.00150195	0.0123379	0.00582934	0.0172224	-0.00602963	0.00535445	0.00538504	0.0201371	-0.0159453	-0.00552767	0.0122875	0.00190298	-0.0049901	0.00613388	-0.00223705	0.00880335	0.00271903	-0.0113707	0.00888231	0.00116139	0.0117272	-0.00379714	0.010029	0.0062626	0.00192145	-0.00118317	-0.00385647	0.0064145	-0.00354087	0.000301426	-0.00699583	0.00168154	-0.00665339
Azendohsaurus_madagaskarensis	-0.0526509	0.00379006	-0.00263927	-0.0357164	0.0108973	-0.0265797	-0.0173607	0.0130503	0.0165893	0.00640055	0.0220727	0.016976	-0.00681135	-0.0139668	0.00375982	0.000517653	-0.00488682	-0.00286502	0.00585323	-0.0110762	0.00423172	0.00297224	0.00240524	0.00320189	0.00494616	0.00251748	-0.00562782	-0.00688997	-0.00405733	-0.0087443	0.0114751	0.010878	0.0112103	-0.00301468	0.00785569	0.0101638	0.00576611	0.00472217	0.0135192	0.000985351	0.00401436	-0.0013719	-0.00449487	-0.00647616	-0.00111359	-0.00534084	0.00157566	-0.00312384	-0.00165378
Pamelaria_dolichotrachela	-0.0802749	0.0264228	0.0111348	0.005097	0.00615483	0.00601395	-0.00708764	0.00907051	0.0192331	-0.00648679	-0.00195019	0.0167672	0.0195684	-0.00971793	0.0129202	0.00274033	0.000136961	-0.014264	0.01319	0.00177412	0.00392856	-0.00978339	0.00282912	0.000986042	0.0102224	0.00717143	0.00757364	0.00963248	-0.00694206	0.00474837	-0.00232279	-0.0122585	-0.00227406	0.00537235	0.00221629	0.00394765	-0.000757132	0.00241413	0.004083	-0.000281223	-4.33123e-06	-0.00351608	0.00836692	0.00486205	-0.00421748	-0.0096411	0.0070309	-0.00174774	-0.00137853
Teraterpeton_hrynewichorum	-0.110771	0.0138222	0.0213232	-0.0369203	0.00451155	-0.0246345	0.00297884	-0.00165768	0.00156408	0.019213	-0.0134056	0.0089298	0.00475702	-0.00452266	-0.0109259	0.00294036	0.00214247	-0.00590634	-0.00981438	-0.00603923	0.00776789	0.00358497	-0.00179014	-0.00896586	0.00522446	0.00491656	0.000210711	-0.00719071	-0.00575995	-0.0011665	0.00271307	0.00859017	-0.00274765	0.0011519	-0.000789475	0.00127566	-0.0068089	-0.00129655	0.00151662	-0.0062323	0.00402185	0.000383813	0.000899708	0.0039745	-0.00696031	0.00703664	0.00364697	-0.00467216	-0.00470929
Trilophosaurus_buettneri	-0.0193288	-0.0261703	-0.00435317	0.00586704	0.00454932	-0.032435	-0.00818639	0.00423594	0.0124559	-0.005192	0.0128927	0.00633752	0.0127254	0.00396487	0.0101956	0.000151769	-0.00665909	0.0147413	0.0096098	-0.00568449	-0.00984538	-0.00729554	0.00368834	0.00407608	0.00204438	-0.000372495	-0.0129557	-0.0032035	0.00467094	0.00303964	-0.0093835	0.000997978	0.000323801	0.00771028	-0.00924032	0.00684607	0.00647747	0.00221942	-0.00400946	0.00214092	0.000295529	0.00412425	-0.00197351	-0.000513061	-0.00637018	0.003505	0.00266101	-0.00428349	-0.000523995
Eohyosaurus_wolvaardti	-0.00952136	-0.0201631	0.0192379	0.0470762	0.00420541	-0.00539222	0.00275419	-0.00866009	-0.00577344	-0.0154578	-0.00254253	0.000168367	-0.00348745	-0.00341387	0.00259497	0.00614194	-0.00393777	-0.00764033	-0.00572326	-0.000476736	0.00196451	0.00358626	0.00605962	0.00549739	-0.0137816	-0.000454316	-0.000346996	0.00234552	-0.00473665	0.00156256	-0.0040489	0.0050165	-0.00485131	-0.00318378	0.000802613	-0.00322632	0.00240138	-0.000379717	0.000621054	0.000649692	-0.00209544	0.000117438	-0.00108344	-0.00272977	0.00211945	0.00185304	-0.00388142	0.000354478	-0.00104856
Fodonyx_spenceri	0.00548554	-0.0257964	0.0693881	0.0368882	0.00958443	-0.00886783	-0.0126602	0.00144955	-0.00397633	-0.0215015	0.00443972	0.00780904	-0.000351795	-0.0121892	0.0152428	0.00237774	0.0212244	0.0157794	0.000244377	0.0115267	-0.00365062	0.00681678	0.0109465	0.00622152	-0.00910558	0.00259887	-0.00356574	-0.0128236	0.00293265	0.00588369	0.00340111	0.0100283	-2.92069e-06	-0.010188	-0.00250391	-0.00319233	-0.000325231	-0.0018926	-0.00218253	-0.00718278	0.00169597	0.00161705	0.00138962	-0.00331575	0.000128073	0.000759709	0.00595785	-0.00285403	0.00337604
Hyperodapedon_gordoni	0.0341011	-0.0630762	0.0593852	0.00388605	0.02541	-0.0328258	0.00405592	0.0137037	0.0172753	0.000375165	0.0147936	0.00610654	0.0119429	0.00456102	-0.0013617	0.016472	0.0135231	0.00336047	-0.00593903	-0.00152094	-0.000582486	0.00596565	-0.00182241	-0.00391367	-0.00497866	-0.00595249	0.00220539	0.00446312	-0.00774326	0.000835287	0.00235966	0.00280236	-0.00281327	-0.00339195	0.00791412	-0.00217152	0.00179013	-0.00661296	0.00882376	-0.00375353	0.0045598	-0.000274193	0.00283189	0.00660545	0.00906452	0.00796897	0.000784817	-0.000260364	-0.00125208
Hyperodapedon_huxleyi	0.0739889	-0.081736	0.0685074	0.0272933	0.0365789	-0.00637568	0.0196334	0.0262272	0.0268394	0.00719423	0.0126874	-0.0154192	0.00239719	0.0117645	0.00362342	0.0217072	0.0111281	-0.000662418	-0.00660473	-0.00293124	-0.00123778	-0.0153737	-0.0116649	-0.000559671	0.000805673	0.00128728	0.0144402	0.00634268	0.00582403	-0.0132619	-0.00407	0.00264314	-0.007849	-0.00291259	0.00446769	-0.0175615	-0.0076708	0.000907671	0.0016779	0.0159223	0.00176443	0.0109879	0.000932659	0.00394016	-0.010675	-0.00153226	0.00277435	0.00551836	0.000257731
Hyperodapedon_sanjuanensis	0.074477	-0.0328234	0.0334277	0.0864243	0.0331374	-0.0403132	0.0374458	-0.0110904	0.0366673	0.000303353	-0.00615599	0.0245329	-0.0229467	0.000396607	-0.00170393	-0.00185419	-0.0174995	-0.00713164	0.00261299	0.000378959	-0.00387183	-0.0128826	-0.0235337	0.0107818	0.00772391	0.00779732	0.00752301	0.00478561	-0.0071735	0.00239782	-0.002341	0.0134058	0.0147533	-0.00152138	-0.0163699	0.000880594	-0.0033986	-0.00474927	0.00385566	-0.00187049	-0.00306188	0.00570481	-0.00343664	0.00359695	-0.000663655	-0.00390141	-0.003075	-0.00659986	-0.00360609
Isalorhynchus_genovefae	0.0507317	-0.0725633	0.0700309	0.0416637	0.0249121	-0.0245872	0.0106007	0.0094439	0.0198396	9.86953e-05	-0.00556589	-0.00147243	0.0113224	0.00293723	-0.00507045	0.0313143	0.0282301	-0.00614186	-0.0188935	-0.00437803	-0.00888978	-0.00534834	-0.0195369	-0.00104756	0.0105487	-0.00457608	0.00261165	0.00538	0.00752605	-0.0088822	0.0102807	-0.0185508	0.00467782	0.010232	0.00670598	0.00261087	0.00783756	0.00661019	-0.00303868	0.00359576	0.000956531	-0.00897914	-0.00340639	-0.00539831	0.00587746	-0.000730429	-0.0043845	-0.000429136	-0.00386656
Langeronyx_brodiei	-0.00213918	-0.0324033	0.03395	0.0252221	0.00265305	0.015004	-0.00236445	-0.0024033	0.0119812	0.00271005	0.000578659	-0.0202641	-0.000545032	0.00249702	-0.00227142	0.000826631	0.0109214	0.00121248	0.00198491	-0.00180173	-0.00110779	0.0036813	-0.00237585	0.0118523	-0.00270721	-0.000575552	-0.00140738	-0.00252673	0.00214628	0.00524141	0.0072971	-0.00390389	-0.000402322	-0.00387426	-0.00431163	0.000844177	0.00249246	0.00707578	-0.000322338	-0.00605603	-0.00619359	-0.00230204	-0.00227605	-0.0016292	-0.00703499	-0.000760226	-0.00155979	-0.00237477	0.00424769
Mesosuchus_browni	-0.0545028	0.00853123	-0.0423842	0.00447468	-0.0049498	0.0164854	0.0202391	-0.0148433	0.0114767	-0.00701329	0.00611888	-0.00729957	-0.00264466	-0.00185066	0.000240193	0.0132624	-0.00154373	-0.0152838	0.00870905	-0.000938737	0.0077905	-0.0115014	-0.00400877	-0.00289108	0.00902991	0.0029763	-0.00331217	0.00267369	-0.000978614	-0.000904817	-0.000989907	0.00121927	-0.00110559	0.000428422	0.00114028	0.00457541	-0.00253804	0.00156311	0.00101165	0.00221761	0.00208599	0.00366472	0.00263083	-0.00362598	0.00512696	-0.00795777	-0.00624634	0.00195005	0.0034842
Rhynchosaurus_articeps	-0.0113275	-0.0500787	0.0391841	0.00427069	0.0162378	0.0105158	-0.0240084	0.00704951	0.0219287	-0.00196395	0.0228978	-0.00692112	-0.000932702	-0.00405202	8.39697e-05	0.00425775	0.00754603	0.0027208	0.00204725	0.000183049	0.00246531	0.00165889	0.00994409	0.00485613	-0.00215324	-0.00304139	-0.000657792	-0.00742172	0.00188114	0.00632949	-0.000508569	0.00332738	-0.00131088	-0.00412906	-0.00307742	0.00332245	0.00139446	0.00795819	-0.00449651	-0.00416169	-0.00336445	0.00144009	-0.000385949	0.000734915	-0.00281453	-0.00263841	-0.000755992	-0.0014966	0.00871552
Stenaulorhynchus_sp	-0.0141712	-0.00563528	0.0673646	0.0441489	0.0231083	0.0148965	0.00742028	0.0167664	0.013281	-0.000730277	-0.0115751	0.000561064	0.00332999	-0.00659444	0.0156753	0.00645665	0.00514157	0.00555348	0.00271554	0.00567045	-0.0126242	-0.00532207	0.00301823	0.00613655	0.00568328	0.00490599	0.00837644	-0.00936893	0.000155035	-0.00166398	-0.00206674	-0.00660673	0.010912	0.0103414	0.00557516	-0.00120594	6.22825e-05	-0.00239292	-0.00635795	-0.00340957	-0.00295257	-0.00327734	0.000111602	-0.00397114	0.00336052	0.0017889	0.00489545	-0.00774986	0.000875121
Teyumbaita_sulcognathus	0.0177137	-0.064329	0.0417447	-0.00786636	0.0181423	0.00615492	0.000665402	0.00459321	0.016018	0.00538887	-0.00442099	-0.0145867	-0.00696724	0.00830655	-0.00352097	0.0218183	0.00711604	0.00418316	0.00797223	0.01155	0.012588	0.0098445	0.00209844	-0.000446619	0.000454891	-0.00185576	0.00851827	0.00342226	-0.00344532	0.00311685	-0.00843972	0.0042448	-0.00539056	-0.00390521	0.000785092	-0.000105175	0.000263272	0.00187171	-0.00334608	-0.00150648	0.00522781	-0.00264149	0.000884608	0.00597348	0.00203801	0.00432261	-0.00555674	-0.00489431	-0.00244585
[truncated: 56 more columns]

## Sheet: S4. Functional PC Scores
Taxon	fPC1	fPC2	fPC3	fPC4	fPC5	fPC6	fPC7	fPC8
Candelaria_barbouri	-1.84034	-0.61922	-0.204409	-0.696222	0.445229	-0.163559	-0.0289175	0.0862201
Owenetta_kitchingorum	-1.61997	-0.941629	-0.26821	-0.289923	0.423552	0.0253305	-0.0547039	0.0886394
Owenetta_rubidgei	-1.74471	-0.183331	-0.624209	-0.895705	1.25606	0.00733892	-0.071272	0.129137
Coletta_seca	-1.40447	-0.769362	0.117989	0.253571	0.932894	0.0759937	0.0431005	-0.022731
Contritosaurus_simus	-1.77872	-0.339777	-0.152668	-0.122702	1.7063	0.62019	0.375266	-0.0478306
Eumetabolodon_bathycephalus	-1.33577	3.89035	-1.02133	-1.03001	3.16119	-0.366815	-0.226647	0.118617
Hypsognathus_fenneri	2.52554	3.91794	2.7176	2.7549	1.15352	-0.0139042	0.76165	0.230339
Kapes_bentoni	-0.817534	0.56322	-0.291389	-0.697805	1.58213	-0.204844	0.699734	0.119401
Kapes_majmesculae	-0.71534	1.40408	-0.625556	-0.422625	1.69057	-0.114545	0.206444	-0.0286761
Kitchingnathus_untabeni	-1.63757	-1.64894	0.851832	-0.394379	0.867995	-0.0218461	-0.0464991	0.0369522
Lasasaurus_beltanae	-1.51281	-0.376784	0.700898	0.65671	-0.344649	-0.30712	0.0723646	0.0179786
Leptopleuron_lacertinum	0.355522	3.39598	1.73565	1.09857	0.847855	-0.121549	0.0590687	0.0651272
Mandaphon_nadra	0.189002	2.6909	2.57035	1.48036	-0.148672	-0.0122733	0.161246	0.171094
Orenburgia_bruma	-0.636574	-1.7249	0.766156	0.257486	-0.0320314	-0.0754028	0.280267	0.0146045
Pentaedrusaurus_ordosianus	0.15482	1.49192	0.014202	1.51687	0.128243	-0.757671	-0.152524	0.127965
Phaanthosaurus_ignatjevi	-1.06189	-0.0604241	0.522485	-0.12682	0.962751	-0.163968	-0.21112	-0.0318155
Procolophon_trigoniceps	-0.500996	0.707888	-0.611257	-0.879164	0.854226	-1.87956	-0.116066	0.169511
Samaria_concinna	-1.11832	-0.233798	0.689864	-0.148549	0.652393	-0.490636	-0.0150391	0.00636124
Sauropareion_anoplus	-1.09631	0.294856	-0.0371577	0.469597	0.888239	0.758902	-0.106163	-0.0487906
Soturnia_caliodon	0.10422	0.612544	1.03552	0.868317	0.281663	-0.0336279	0.14674	0.0786454
Thelephon_contritus	-1.00127	-1.32385	0.0117027	-0.28606	0.295615	-0.936461	-0.0970345	0.0505138
Timanophon_raridentatus	-1.09112	-0.912844	1.26256	0.373087	0.659438	0.202672	0.10546	0.281931
Tichvinskia_vjatkensis	-1.20075	0.868614	-0.299931	-0.0229679	1.55835	0.195843	0.0585129	-0.0165027
Angonisaurus_cruickshanki	1.83768	1.63614	1.82069	-1.70989	0.304951	-0.703799	-0.259805	-0.106621
Dinodontosaurus_sp	1.81478	0.981836	1.28101	-0.710613	-1.8755	1.17155	0.24147	0.106876
Dolichuranus_primaevus	0.880754	-0.473869	0.480846	-1.62943	-0.722786	0.246214	0.41221	-0.0423265
Ischigualastia_jenseni	2.4133	0.271338	1.58257	-0.717135	-1.14914	0.771108	0.494816	0.256346
Jachaleria_colorata	0.525859	0.975361	-1.11519	-1.22301	-0.332257	0.84674	-0.379577	0.0133262
Kannemeyeria_latirostris	0.675574	0.67867	0.574763	-0.465592	0.031613	0.660436	-0.20438	0.0169603
Lystrosaurus_hedini	2.25022	0.363655	1.65416	-0.999766	-0.598797	0.102709	0.0920514	-0.121826
Lystrosaurus_maccaigi	1.45222	1.2972	0.752584	-1.97998	0.517871	-0.487333	-0.218461	0.0252941
Lystrosaurus_murrayi	0.612937	0.566491	0.490574	-1.75941	-1.23501	-0.813433	0.102358	0.154987
Lystrosaurus_robustus	1.85376	-0.163745	1.136	-1.92549	-0.196784	0.886827	0.734686	-0.0770398
Moghreberia_nmachouensis	0.377804	-0.325204	0.676946	-0.920214	-0.771887	0.392378	-0.287125	0.279265
Myosaurus_sp	2.18532	0.345273	1.17843	-0.548468	0.740125	0.364461	-0.625971	-0.0692057
Parakannemeyeria_ningwuensis	1.50396	1.05411	0.886453	-0.921387	0.142179	-0.121029	-0.495065	-0.097461
Placerias_hesternus_(gigas)	1.96392	1.50254	2.12722	1.2229	0.167916	0.315927	-0.624318	0.113064
Rhinodicynodon_gracile	2.21204	0.757532	0.0457843	-1.22535	-0.787369	1.35893	-0.0449868	0.154904
Shaanbeikannemeyeria_buerdongia	2.50717	-1.03196	0.588752	-1.97798	-1.15541	-1.06233	-0.554281	0.00299922
Shansiodon_sp	1.3547	1.76184	-0.507607	-1.0813	-1.89144	1.12066	0.190964	-0.707842
Sinokannemeyeria_yingchiaoensis	1.27012	-0.2912	-0.00299905	-2.06706	-0.498755	0.32241	0.251643	0.299921
Stahleckeria_potens	1.86929	0.0111279	0.790711	-1.22326	0.438372	1.17914	-0.643631	-0.00926219
Tetragonias_njalilus	1.89586	0.3833	0.515696	-0.0515997	-1.55091	0.791908	-0.381686	0.298575
Wadiasaurus_indicus	0.989988	-0.418652	-0.294883	-1.11901	-0.264903	-0.00389668	-0.202862	0.16396
Xiyukannemeyeria_brevirostris	1.45579	-0.441417	1.42369	-1.85814	0.344783	0.658263	-0.167253	-0.0375015
Andescynodon_mendozensis	1.3566	-1.02619	-0.211666	-0.105809	-0.928571	-1.2323	-1.53116	0.229626
Boreogomphodon_jeffersoni	2.61651	-1.02778	-0.754307	-0.13477	0.434469	-0.203786	0.639434	-0.116943
Cricodon_metabolus	2.88695	0.186954	0.406018	0.914713	-0.5552	-0.833774	0.572845	0.0291107
Cynognathus_crateronotus	1.95089	-0.740396	-1.24072	-0.419074	0.0598969	-0.370603	-0.0649637	0.15613
Dadadon_isaloi	0.952812	-0.462659	-2.09802	0.736692	-1.08349	-1.42333	0.477745	0.201325
Diademodon_sp.	2.24554	-0.525086	-0.775136	0.0803604	0.670649	-0.539921	0.464477	0.0438644
Exaeretodon_argentinus	2.58342	-1.60492	-1.05734	0.348213	-0.132091	-0.23453	0.0165918	-0.0713436
Langbergia_modisei	0.0354489	-0.242879	-1.29072	0.730721	-0.0191303	0.94206	0.440362	0.126424
Luangwa_drysdalli	1.36208	-1.50336	-1.02165	0.191645	-0.182412	-0.0845873	0.0144699	0.0990545
Massetognathus_pascuali	1.10506	-0.393093	-1.60858	0.320431	-0.120351	-0.105769	-0.20711	0.079194
Menadon_besairiei	1.77464	0.208516	-1.58255	0.78118	0.201668	-0.257288	-0.206397	0.188457
Pascualgnathus_polanskii	1.89155	-0.408705	0.075772	1.96398	-0.472122	0.432028	0.131667	0.126889
Ruberodon_roychowdhurii	3.50531	-1.96443	-0.931026	0.759502	0.661807	-0.786688	0.587371	-0.471211
Sinognathus_gracilis	1.47648	1.80117	-0.16319	1.60831	-0.615872	-0.0188345	-0.00515171	0.393454
Siriusgnathus_niemeyerorum	1.24213	-2.41138	0.0334136	0.31611	-0.532257	-0.0473968	0.521615	-0.0370003
Traversodon_stahleckeri	2.95666	0.302422	-1.3235	0.639046	0.357504	-1.36491	-1.26908	0.21282
Trirachodon_sp	2.04591	0.849208	-0.313896	0.894147	0.0012558	0.483209	0.922206	0.138581
Bienotherium_yunnanense	5.07304	-0.803947	-0.444382	2.21982	0.607883	0.444976	-0.0320249	-0.499188
Bocatherium_mexicanum	6.32992	-0.638071	-1.28692	0.323849	0.557312	-0.545365	0.277041	-0.398543
Kayentatherium_wellesi	4.20202	0.0291585	-0.332871	1.01058	0.228526	-1.13672	0.0677334	-0.0641871
Oligokyphus_sp	2.51487	-0.0103164	-0.500989	1.70947	0.770447	0.874645	0.525608	-0.0141
Tritylodon_longaevus	3.44676	0.0229468	-1.82395	0.523736	0.66814	-0.549649	-0.0018059	-0.115431
Yunnanodon_sp	5.08055	0.150387	-0.533519	0.257187	0.110651	-1.64802	0.42509	0.0393027
Bauria_cynops	0.239187	-0.92036	-0.756014	0.263773	-1.36669	0.375572	0.263939	0.0377748
Microgomphodon_oligocynus	0.548564	-0.656416	-1.39262	0.37738	-0.764363	-0.0687738	0.0309078	0.249973
Traversodontoides_wangwuensis	-0.246971	-0.0507914	-0.331083	0.919245	-1.92614	1.03713	0.388957	0.0592229
Abrictosaurus_consors	-0.20011	0.0281566	-0.520118	1.3719	0.212353	0.471844	-0.972266	-0.36022
Emausaurus_ernsti	-0.867993	-1.75731	0.880162	0.56985	-0.675791	-0.23781	-0.0756582	-0.135506
Eocursor_parvus	-0.765064	-1.30678	0.37658	0.889032	0.494662	0.839704	-0.206279	0.24946
Heterodontosaurus_tucki	-0.572405	0.98084	-0.0261748	0.691195	0.783659	0.166374	-0.308607	-0.207565
Lesothosaurus_diagnosticus	-1.27411	-0.890588	-0.350528	0.237852	0.171711	0.653203	-0.435975	-0.0335866
Manidens_condorensis	-0.0687436	0.355572	-1.63459	-0.243621	0.513641	-0.064259	-0.0239932	-0.0272521
Scelidosaurus_harrisonii	0.348942	-1.0739	0.0676279	0.783826	0.67638	0.361433	-0.62149	-0.197122
Eoraptor_lunensis	-1.63873	-1.75661	0.820168	0.725473	-0.08969	0.21745	-0.152624	0.0943299
Aardonyx_celestae	-1.41413	-0.487758	0.750968	0.340954	-0.271074	-0.174235	-0.0294822	0.0142121
Adeopapposaurus_mognai	-1.22885	-1.14517	1.08161	-0.33742	0.0327473	-0.319512	-0.30431	0.0342902
Anchisaurus_polyzelus	-1.09838	-0.278747	-1.75191	1.27272	-0.456689	0.955163	-0.635204	0.0839614
Bagualosaurus_agudoensis	-2.19255	0.548476	-0.239632	1.22056	-0.156145	0.213249	0.090287	-0.0478549
Buriolestes_schultzi	-2.22622	-0.548523	0.190553	0.631965	-0.585675	-0.306769	-0.20283	-0.000930116
Chuxiongosaurus_sp	-1.104	0.632937	0.347869	0.720225	-0.0560826	-0.341974	-0.201457	0.066207
Coloradisaurus_brevis	-2.18165	-0.458287	0.737715	0.35027	-0.234527	-0.280983	0.272409	-0.00515001
Efraasia_minor	-1.60431	0.718204	1.2298	0.942079	0.409387	0.258491	-0.0669494	-0.0806696
Jingshanosaurus_xinwaensis	-0.775035	-1.45464	1.47314	0.349729	0.752815	0.696154	0.0466724	-0.202502
Lamplughsaura_dharmaramensis	-1.53275	-0.708083	0.488125	-0.341358	0.26588	-0.177479	0.217016	0.0696429
Leyesaurus_marayensis	-1.82381	0.456238	-2.11265	0.973097	-0.728744	0.580615	-0.400097	0.0462287
Lufengosaurus_huenei	-1.39474	-0.0105953	3.07787	0.777313	-0.930468	-1.25894	-0.333414	-0.0566826
Macrocollum_itaquii	-1.08569	-0.800268	1.16917	-0.156454	0.733245	-0.429776	-0.677684	-0.91675
Massospondylus_kaalae	-0.674879	-0.414858	0.163538	0.0657225	1.44154	0.740026	-0.113679	0.0760598
Melanorosaurus_readi	-2.13419	-1.57957	0.305541	0.471134	0.585884	1.13504	0.311449	-0.0039197
Mussaurus_patagonicus	-1.28238	0.452688	1.28567	-0.0288231	-1.54711	-1.21933	-0.45453	-0.0261797
Pampadromaeus_barberenai	-3.0429	-0.121672	0.0899955	0.278894	-0.977794	-1.16739	0.467294	-0.227037
Panphagia_protos	-2.44361	-1.15557	0.694379	0.540788	-1.13934	-0.591164	0.356983	-0.0780468
Pantydraco_caducus	-1.93517	0.266901	-1.79907	0.976148	0.0185243	0.686874	-0.338023	0.0433883
Plateosaurus_engelhardti	-2.20477	-0.426214	0.977231	-0.0938914	-0.00900586	-0.474762	0.314087	-0.046871
Riojasaurus_incertus	-2.09212	-1.01531	0.45185	-0.529677	-0.22408	-0.499727	0.796864	-0.0250822
Sarahsaurus_aurifontanalis	-0.633996	-0.770285	2.13076	1.83033	-0.85267	0.361843	-0.443213	0.118572
Tazoudasaurus_naimi	-1.56688	-0.933749	0.689565	-0.382943	0.518476	0.360935	0.382832	0.0855005
Thecodontosaurus_sp	-1.71246	0.328171	-0.439425	0.17438	0.520964	-0.366813	-0.237675	0.00752985
Unaysaurus_tolentinoi	-2.15004	-0.138928	0.224335	1.00054	-0.320892	0.492262	0.0578307	-0.0404602
Yimenosaurus_youngi	-2.81908	0.572009	0.619393	-0.588542	0.56421	-0.246194	0.975859	-0.113744
Yizhousaurus_sunae	-0.981594	-0.789689	-0.086318	0.403482	0.306836	0.592725	-0.128142	0.00550592
Yunnanosaurus_huangi	-2.16981	0.10042	-0.776807	-0.313815	0.0485333	-0.581805	0.134639	0.0108006
Pisanosaurus_mertii	-0.19482	-0.491724	-0.44104	0.248282	-0.605722	0.168151	-0.370833	0.00614512
Silesaurus_opolensis	-2.4669	0.0670235	-2.38854	0.109787	-0.330179	-0.241124	0.205935	-0.0368547
Aetosaurus_ferratus	-1.64675	1.45319	-1.66973	-1.26315	0.184957	0.378065	0.270345	0.0106022
Desmatosuchus_haplocerus	-0.569687	0.903873	0.0446209	-0.522932	-1.33458	0.36566	-0.467815	0.0678562
Longosuchus_meadei	-0.810739	2.35104	-0.17324	-1.17934	-0.267103	-0.124139	-0.213177	-0.162681
Neoaetosauroides_engaeus	-1.09974	2.23152	-0.961542	0.197254	-1.35883	0.168934	0.0974736	-0.230825
Paratypothorax_andressorum	-0.83359	1.42452	-0.945019	-0.552333	-0.711161	1.40442	-0.124317	-0.159309
Stagonolepis_robertsoni	-1.26721	0.867495	-1.92071	-1.0194	-1.50889	-0.0376318	-0.0503974	-0.0412675
Stenomyti_huangae	-0.979658	2.2995	-1.74751	-0.345079	-1.09943	0.42745	-0.401723	-0.220024
Typothorax_sp	-0.901186	2.5186	-0.38083	-0.0190095	-1.14404	0.304467	0.138984	-0.25372
Revueltosaurus_callenderi	-1.04596	-0.739725	-0.787592	-0.22482	0.886711	-0.0483179	0.291758	0.0852836
Edentosuchus_(Kayenta_form)	0.143313	-0.93425	-2.36656	0.223887	0.238793	0.97442	-0.00951901	0.305661
Effigia_okeeffeae	-0.334283	-1.14394	-0.214247	-0.627261	1.30418	0.434947	-0.380902	-0.236701
Lotosaurus_adentus	-2.7792	2.20928	-1.12368	-0.64074	-0.887088	-1.61197	0.510287	-0.289078
Azendohsaurus_madagaskarensis	-1.32923	-1.40437	3.56188	0.621454	-0.763518	-0.589731	0.0610042	-0.0693546
Pamelaria_dolichotrachela	-1.93927	-0.706269	0.513255	-0.241964	-0.559276	-1.30722	-0.00436017	-0.043565
Teraterpeton_hrynewichorum	-3.29526	0.686623	-1.47814	1.10184	-1.10491	0.154025	0.368289	-0.362391
Trilophosaurus_buettneri	0.0545446	0.0293285	0.312981	0.442689	0.293581	0.389756	-0.299308	-0.103535
Eohyosaurus_wolvaardti	-1.03324	-0.443239	-2.19967	0.0899468	-0.839844	-0.116462	0.140126	0.143839
Fodonyx_spenceri	-0.511866	-0.946339	0.00448388	-0.683271	-0.271733	-0.349503	-0.0397377	0.162971
Hyperodapedon_gordoni	1.47902	-1.07578	0.395723	-0.999053	1.07031	0.699246	-0.424728	-0.45765
Hyperodapedon_huxleyi	1.58742	-0.959382	0.758337	-1.39648	0.222866	0.693386	0.497142	-0.0649328
Hyperodapedon_sanjuanensis	0.83573	-0.270155	0.50729	-0.920127	0.138752	0.432032	0.418306	-0.0644435
Isalorhynchus_genovefae	0.611017	-0.501143	0.294346	-1.24865	-0.130893	-0.125808	0.432182	-0.0176121
Langeronyx_brodiei	-0.427924	-0.253475	-0.646605	-0.631295	0.856259	-0.451686	-0.502521	0.238904
Mesosuchus_browni	-2.06308	1.20836	-0.971084	-0.605904	0.524626	-0.970371	0.223567	0.0545353
Rhynchosaurus_articeps	-0.445275	-0.585407	-0.112311	-0.0345399	-0.0191573	-0.250176	-0.135005	0.0536272
Stenaulorhynchus_sp	-0.664934	-0.714343	0.00433705	-0.279015	0.0851462	0.28994	-0.20092	0.210117
Teyumbaita_sulcognathus	0.179357	-0.802098	-0.143026	-1.2295	1.22327	0.537081	0.184193	0.464507

## Sheet: S5. Cluster Groups
Clade_code	taxa	HC5	Clade_code	taxa	KM5	Clade_code	taxa	PAM5	consensus	taxa	FFG
AlloK	Azendohsaurus_madagaskarensis	1	AlloK	Azendohsaurus_madagaskarensis	2	AlloK	Azendohsaurus_madagaskarensis	2	AlloK	Azendohsaurus_madagaskarensis	1
AlloK	Pamelaria_dolichotrachela	1	AlloK	Pamelaria_dolichotrachela	2	AlloK	Pamelaria_dolichotrachela	2	AlloK	Pamelaria_dolichotrachela	1
AlloK	Trilophosaurus_buettneri	1	AlloK	Trilophosaurus_buettneri	2	B_Rhync	Rhynchosaurus_articeps	2	AlloK	Trilophosaurus_buettneri	1
B_Rhync	Rhynchosaurus_articeps	1	B_Rhync	Rhynchosaurus_articeps	2	Rhync	Fodonyx	2	B_Rhync	Rhynchosaurus_articeps	1
Rhync	Fodonyx	1	Rhync	Fodonyx	2	Rhync	Stenaulorhynchus_sp	2	Rhync	Fodonyx	1
Rhync	Stenaulorhynchus_sp	1	Rhync	Stenaulorhynchus_sp	2	DINO_M_Sile	Pisanosaurus_mertii	2	Rhync	Stenaulorhynchus_sp	1
Rhync_Hyp	Teyumbaita_sulcognathus	1	Psd	Effigia_okeeffeae	2	DINO_Orn_Thy	Emausaurus_ernsti	2	Psd	Effigia_okeeffeae	1
Psd	Effigia_okeeffeae	1	Psd	Revueltosaurus_callenderi	2	DINO_Orn_Thy	Eocursor_parvus	2	Psd	Revueltosaurus_callenderi	1
Psd	Revueltosaurus_callenderi	1	DINO_M_Sile	Pisanosaurus_mertii	2	DINO_Orn_Thy	Lesothosaurus_diagnosticus	2	DINO_M_Sile	Pisanosaurus_mertii	1
DINO_Orn	Abrictosaurus_consors	1	DINO_Orn	Abrictosaurus_consors	2	DINO_SpdM_B	Buriolestes_schultzi	2	DINO_Orn	Abrictosaurus_consors	1
DINO_Orn	Heterodontosaurus_tucki	1	DINO_Orn_Thy	Emausaurus_ernsti	2	DINO_SpdM_B	Efraasia_minor	2	DINO_Orn_Thy	Emausaurus_ernsti	1
DINO_Orn_Thy	Emausaurus_ernsti	1	DINO_Orn_Thy	Eocursor_parvus	2	DINO_SpdM_B	Eoraptor	2	DINO_Orn_Thy	Eocursor_parvus	1
DINO_Orn_Thy	Eocursor_parvus	1	DINO_Orn_Thy	Lesothosaurus_diagnosticus	2	DINO_SpdM_B	Pampadromaeus_barberenai	2	DINO_Orn_Thy	Lesothosaurus_diagnosticus	1
DINO_Orn_Thy	Lesothosaurus_diagnosticus	1	DINO_Orn_Thy	Scelidosaurus_harrisonii	2	DINO_SpdM_B	Panphagia_protos	2	DINO_Orn_Thy	Scelidosaurus_harrisonii	1
DINO_Orn_Thy	Scelidosaurus_harrisonii	1	DINO_SpdM_B	Buriolestes_schultzi	2	DINO_SpdM_Plt	Macrocollum_itaquii	2	DINO_SpdM_B	Buriolestes_schultzi	1
DINO_SpdM_B	Bagualosaurus_agudoensis	1	DINO_SpdM_B	Efraasia_minor	2	DINO_SpdM_Plt	Plateosaurus_engelhardti	2	DINO_SpdM_B	Efraasia_minor	1
DINO_SpdM_B	Buriolestes_schultzi	1	DINO_SpdM_B	Eoraptor	2	DINO_SpdM_Plt	Riojasaurus	2	DINO_SpdM_B	Eoraptor	1
DINO_SpdM_B	Efraasia_minor	1	DINO_SpdM_B	Pampadromaeus_barberenai	2	DINO_SpdM_Plt	Unaysaurus_tolentinoi	2	DINO_SpdM_B	Pampadromaeus_barberenai	1
DINO_SpdM_B	Eoraptor	1	DINO_SpdM_B	Panphagia_protos	2	DINO_SpdM_Mss	Adeopapposaurus_mognai	2	DINO_SpdM_B	Panphagia_protos	1
DINO_SpdM_B	Pampadromaeus_barberenai	1	DINO_SpdM_Plt	Macrocollum_itaquii	2	DINO_SpdM_Mss	Coloradisaurus	2	DINO_SpdM_Plt	Macrocollum_itaquii	1
DINO_SpdM_B	Panphagia_protos	1	DINO_SpdM_Plt	Plateosaurus_engelhardti	2	DINO_SpdM_Mss	Lufengosaurus	2	DINO_SpdM_Plt	Plateosaurus_engelhardti	1
DINO_SpdM_Plt	Macrocollum_itaquii	1	DINO_SpdM_Plt	Riojasaurus	2	DINO_SpdM_Mss	Sarahsaurus_aurifontanalis	2	DINO_SpdM_Plt	Riojasaurus	1
DINO_SpdM_Plt	Plateosaurus_engelhardti	1	DINO_SpdM_Plt	Unaysaurus_tolentinoi	2	DINO_SpdM_SpdF	Aardonyx_celestae	2	DINO_SpdM_Plt	Unaysaurus_tolentinoi	1
DINO_SpdM_Plt	Riojasaurus	1	DINO_SpdM_Mss	Adeopapposaurus_mognai	2	DINO_SpdM_SpdF	Jingshanosaurus	2	DINO_SpdM_Mss	Adeopapposaurus_mognai	1
DINO_SpdM_Plt	Unaysaurus_tolentinoi	1	DINO_SpdM_Mss	Coloradisaurus	2	DINO_SpdM_SpdF	Lamplughsaura_dharmaramensis	2	DINO_SpdM_Mss	Coloradisaurus	1
DINO_SpdM_Mss	Adeopapposaurus_mognai	1	DINO_SpdM_Mss	Lufengosaurus	2	DINO_SpdM_SpdF	Melanorosaurus	2	DINO_SpdM_Mss	Lufengosaurus	1
DINO_SpdM_Mss	Coloradisaurus	1	DINO_SpdM_Mss	Massospondylus_kaalae	2	DINO_SpdM_SpdF	Mussaurus_patagonicus	2	DINO_SpdM_Mss	Massospondylus_kaalae	1
DINO_SpdM_Mss	Lufengosaurus	1	DINO_SpdM_Mss	Sarahsaurus_aurifontanalis	2	DINO_SpdM_SpdF	Yizhousaurus_sunae	2	DINO_SpdM_Mss	Sarahsaurus_aurifontanalis	1
DINO_SpdM_Mss	Massospondylus_kaalae	1	DINO_SpdM_SpdF	Aardonyx_celestae	2	DINO_SpdM_Spd	Tazoudasaurus_naimi	2	DINO_SpdM_SpdF	Aardonyx_celestae	1
DINO_SpdM_Mss	Sarahsaurus_aurifontanalis	1	DINO_SpdM_SpdF	Chuxiongosaurus	2	PR_B_Prcd	Coletta_seca	2	DINO_SpdM_SpdF	Chuxiongosaurus	1
DINO_SpdM_SpdF	Aardonyx_celestae	1	DINO_SpdM_SpdF	Jingshanosaurus	2	PR_B_Prcd	Kitchingnathus_untabeni	2	DINO_SpdM_SpdF	Jingshanosaurus	1
DINO_SpdM_SpdF	Chuxiongosaurus	1	DINO_SpdM_SpdF	Lamplughsaura_dharmaramensis	2	PR_B_Prcd	Lasasaurus_beltanae	2	DINO_SpdM_SpdF	Lamplughsaura_dharmaramensis	1
DINO_SpdM_SpdF	Jingshanosaurus	1	DINO_SpdM_SpdF	Melanorosaurus	2	PR_lep	Soturnia_caliodon	2	DINO_SpdM_SpdF	Melanorosaurus	1
DINO_SpdM_SpdF	Lamplughsaura_dharmaramensis	1	DINO_SpdM_SpdF	Mussaurus_patagonicus	2	PR_prcn	Orenburgia_bruma	2	DINO_SpdM_SpdF	Mussaurus_patagonicus	1
DINO_SpdM_SpdF	Melanorosaurus	1	DINO_SpdM_SpdF	Yizhousaurus_sunae	2	PR_prcn	Samaria_concinna	2	DINO_SpdM_SpdF	Yizhousaurus_sunae	1
DINO_SpdM_SpdF	Mussaurus_patagonicus	1	DINO_SpdM_Spd	Tazoudasaurus_naimi	2	PR_prcn	Thelephon_contritus	2	DINO_SpdM_Spd	Tazoudasaurus_naimi	1
DINO_SpdM_SpdF	Yizhousaurus_sunae	1	DINO_SpdM_Spd	Yimenosaurus	2	PR_prcn	Timanophon_raridentatus	2	PR_ow	Candelaria_barbouri	1
DINO_SpdM_Spd	Tazoudasaurus_naimi	1	PR_ow	Candelaria_barbouri	2	Thero	Traversodontoides_wangwuensis	2	PR_ow	Owenetta_kitchingorum	1
PR_ow	Candelaria_barbouri	1	PR_ow	Owenetta_kitchingorum	2	Aet_aet	Aetosaurus_ferratus	1	PR_B_Prcd	Coletta_seca	1
PR_ow	Owenetta_kitchingorum	1	PR_B_Prcd	Coletta_seca	2	AlloK	Teraterpeton_hrynewichorum	1	PR_B_Prcd	Contritosaurus_simus	1
PR_ow	Owenetta_rubidgei	1	PR_B_Prcd	Contritosaurus_simus	2	B_Rhync	Eohyosaurus_wolvaardti	1	PR_B_Prcd	Kitchingnathus_untabeni	1
PR_B_Prcd	Coletta_seca	1	PR_B_Prcd	Kitchingnathus_untabeni	2	B_Rhync	Mesosuchus_browni	1	PR_B_Prcd	Lasasaurus_beltanae	1
PR_B_Prcd	Contritosaurus_simus	1	PR_B_Prcd	Lasasaurus_beltanae	2	Cyn_Trir	Langbergia_modisei	1	PR_B_Prcd	Phaanthosaurus_ignatjevi	1
PR_B_Prcd	Kitchingnathus_untabeni	1	PR_B_Prcd	Phaanthosaurus_ignatjevi	2	DINO_M_Sile	Silesaurus_opolensis	1	PR_B_Prcd	Sauropareion_anoplus	1
PR_B_Prcd	Lasasaurus_beltanae	1	PR_B_Prcd	Sauropareion_anoplus	2	DINO_Orn	Abrictosaurus_consors	1	PR_prcn	Orenburgia_bruma	1
PR_B_Prcd	Phaanthosaurus_ignatjevi	1	PR_lep	Soturnia_caliodon	2	DINO_Orn	Heterodontosaurus_tucki	1	PR_prcn	Samaria_concinna	1
PR_B_Prcd	Sauropareion_anoplus	1	PR_prcn	Orenburgia_bruma	2	DINO_Orn	Manidens_condorensis	1	PR_prcn	Thelephon_contritus	1
PR_lep	Soturnia_caliodon	1	PR_prcn	Samaria_concinna	2	DINO_SpdM_B	Bagualosaurus_agudoensis	1	PR_prcn	Timanophon_raridentatus	1
PR_prcn	Orenburgia_bruma	1	PR_prcn	Thelephon_contritus	2	DINO_SpdM_B	Pantydraco_caducus	1	PR_lep	Soturnia_caliodon	1
PR_prcn	Samaria_concinna	1	PR_prcn	Timanophon_raridentatus	2	DINO_SpdM_B	Thecodontosaurus_sp	1	Thero	Bauria_cynops	1
PR_prcn	Thelephon_contritus	1	Thero	Bauria_cynops	2	DINO_SpdM_Mss	Leyesaurus_marayensis	1	Thero	Traversodontoides_wangwuensis	1
PR_prcn	Timanophon_raridentatus	1	Thero	Traversodontoides_wangwuensis	2	DINO_SpdM_Mss	Massospondylus_kaalae	1	AlloK	Teraterpeton_hrynewichorum	2
DCYN_Kan	Kannemeyeria_latirostris	1	Aet_aet	Aetosaurus_ferratus	4	DINO_SpdM_Spd	Yimenosaurus	1	B_Rhync	Eohyosaurus_wolvaardti	2
Aet_aet	Aetosaurus_ferratus	2	Aet_aet	Paratypothorax_andressorum	4	DINO_SpdM_SpdF	Anchisaurus	1	B_Rhync	Mesosuchus_browni	2
Aet_aet	Paratypothorax_andressorum	2	Aet_aet	Stenomyti_huangae	4	DINO_SpdM_SpdF	Chuxiongosaurus	1	Rhync	Langeronyx_brodiei	2
Aet_aet	Stenomyti_huangae	2	Aet_aet	Typothorax	4	DINO_SpdM_SpdF	Yunnanosaurus_huangi	1	Aet_aet	Aetosaurus_ferratus	2
Aet_aet	Typothorax	2	Aet_Des	Desmatosuchus_haplocerus	4	PR_B_Prcd	Contritosaurus_simus	1	Aet_aet	Paratypothorax_andressorum	2
Aet_Des	Desmatosuchus_haplocerus	2	Aet_Des	Longosuchus_meadei	4	PR_B_Prcd	Phaanthosaurus_ignatjevi	1	Aet_aet	Stenomyti_huangae	2
Aet_Des	Longosuchus_meadei	2	Aet_Des	Neoaetosauroides_engaeus	4	PR_B_Prcd	Sauropareion_anoplus	1	Aet_aet	Typothorax	2
Aet_Des	Neoaetosauroides_engaeus	2	Aet_Des	Stagonolepis_robertsoni	4	PR_B_Prcd	Tichvisnkia_vjakkensis	1	Aet_Des	Desmatosuchus_haplocerus	2
Aet_Des	Stagonolepis_robertsoni	2	AlloK	Teraterpeton_hrynewichorum	4	PR_lep	Pentaedrusaurus_ordosianus	1	Aet_Des	Longosuchus_meadei	2
AlloK	Teraterpeton_hrynewichorum	2	B_Rhync	Eohyosaurus_wolvaardti	4	PR_ow	Candelaria_barbouri	1	Aet_Des	Neoaetosauroides_engaeus	2
B_Rhync	Eohyosaurus_wolvaardti	2	B_Rhync	Mesosuchus_browni	4	PR_ow	Owenetta_kitchingorum	1	Aet_Des	Stagonolepis_robertsoni	2
B_Rhync	Mesosuchus_browni	2	Cyn_Trir	Langbergia_modisei	4	PR_ow	Owenetta_rubidgei	1	Psd	Lotosaurus	2
DCYN_Shan	Shansiodon	2	DINO_M_Sile	Silesaurus_opolensis	4	PR_prcn	Eumetabolodon_bathycephalus	1	DINO_M_Sile	Silesaurus_opolensis	2
Dcyn_Sthl	Jachaleria_colorata	2	DINO_Orn	Heterodontosaurus_tucki	4	PR_prcn	Kapes_bentoni	1	DINO_Orn	Heterodontosaurus_tucki	2
DINO_M_Sile	Silesaurus_opolensis	2	DINO_Orn	Manidens_condorensis	4	PR_prcn	Kapes_majmesculae	1	DINO_Orn	Manidens_condorensis	2
DINO_Orn	Manidens_condorensis	2	DINO_SpdM_B	Bagualosaurus_agudoensis	4	PR_prcn	Procolophon_trigoniceps	1	DINO_SpdM_B	Bagualosaurus_agudoensis	2
DINO_SpdM_B	Pantydraco_caducus	2	DINO_SpdM_B	Pantydraco_caducus	4	Psd	Revueltosaurus_callenderi	1	DINO_SpdM_B	Pantydraco_caducus	2
DINO_SpdM_B	Thecodontosaurus_sp	2	DINO_SpdM_B	Thecodontosaurus_sp	4	Rhync	Langeronyx_brodiei	1	DINO_SpdM_B	Thecodontosaurus_sp	2
DINO_SpdM_Mss	Leyesaurus_marayensis	2	DINO_SpdM_Mss	Leyesaurus_marayensis	4	Aet_aet	Paratypothorax_andressorum	3	DINO_SpdM_Mss	Leyesaurus_marayensis	2
DINO_SpdM_Spd	Yimenosaurus	2	DINO_SpdM_SpdF	Anchisaurus	4	Aet_aet	Stenomyti_huangae	3	DINO_SpdM_SpdF	Anchisaurus	2
DINO_SpdM_SpdF	Anchisaurus	2	DINO_SpdM_SpdF	Yunnanosaurus_huangi	4	Aet_aet	Typothorax	3	DINO_SpdM_SpdF	Yunnanosaurus_huangi	2
DINO_SpdM_SpdF	Yunnanosaurus_huangi	2	PR_B_Prcd	Tichvisnkia_vjakkensis	4	Aet_Des	Desmatosuchus_haplocerus	3	DINO_SpdM_Spd	Yimenosaurus	2
PR_B_Prcd	Tichvisnkia_vjakkensis	2	PR_ow	Owenetta_rubidgei	4	Aet_Des	Longosuchus_meadei	3	PR_ow	Owenetta_rubidgei	2
PR_prcn	Eumetabolodon_bathycephalus	2	PR_prcn	Eumetabolodon_bathycephalus	4	Aet_Des	Neoaetosauroides_engaeus	3	PR_B_Prcd	Tichvisnkia_vjakkensis	2
PR_prcn	Kapes_bentoni	2	PR_prcn	Kapes_bentoni	4	Aet_Des	Stagonolepis_robertsoni	3	PR_prcn	Eumetabolodon_bathycephalus	2
PR_prcn	Kapes_majmesculae	2	PR_prcn	Kapes_majmesculae	4	Cyn_Trir	Sinognathus_gracilis	3	PR_prcn	Kapes_bentoni	2
PR_prcn	Procolophon_trigoniceps	2	PR_prcn	Procolophon_trigoniceps	4	DCYN_Shan	Shansiodon	3	PR_prcn	Kapes_majmesculae	2
Psd	Lotosaurus	2	Psd	Edentosuchus	4	PR_lep	Hypsognathus_fenneri	3	PR_prcn	Procolophon_trigoniceps	2
Rhync	Langeronyx_brodiei	2	Psd	Lotosaurus	4	PR_lep	Leptopleuron_lacertinum	3	DCYN_Shan	Shansiodon	2
Dcyn_Sthl	Placerias	3	Rhync	Langeronyx_brodiei	4	PR_lep	Mandaphon_nadra	3	Cyn_Trir	Langbergia_modisei	2
PR_lep	Hypsognathus_fenneri	3	Cyn_Trir	Sinognathus_gracilis	1	Psd	Lotosaurus	3	Cyn_Trir	Sinognathus_gracilis	3
PR_lep	Leptopleuron_lacertinum	3	Dcyn_Sthl	Placerias	1	AlloK	Trilophosaurus_buettneri	4	PR_lep	Hypsognathus_fenneri	3
PR_lep	Mandaphon_nadra	3	PR_lep	Hypsognathus_fenneri	1	DCYN_Kan	Dolichuranus_primaevus	4	PR_lep	Leptopleuron_lacertinum	3
Cyn_Trv	Andescynodon	5	PR_lep	Leptopleuron_lacertinum	1	DCYN_Kan	Kannemeyeria_latirostris	4	PR_lep	Mandaphon_nadra	3
DCYN_Kan	Dolichuranus_primaevus	5	PR_lep	Mandaphon_nadra	1	DCYN_Kan	Moghreberia_nmachouensis	4	Dcyn_Sthl	Placerias	3
DCYN_Kan	Moghreberia_nmachouensis	5	PR_lep	Pentaedrusaurus_ordosianus	1	DCYN_Kan	Parakannemeyeria_ningwuensis	4	DCYN_Kan	Dolichuranus_primaevus	4
DCYN_Kan	Parakannemeyeria_ningwuensis	5	DCYN_Kan	Dolichuranus_primaevus	3	DCYN_Kan	Shaanbeikannemeyeria_buerdongia	4	DCYN_Kan	Kannemeyeria_latirostris	4
DCYN_Kan	Shaanbeikannemeyeria_buerdongia	5	DCYN_Kan	Kannemeyeria_latirostris	3	DCYN_Kan	Sinokannemeyeria_yingchiaoensis	4	DCYN_Kan	Moghreberia_nmachouensis	4
DCYN_Kan	Sinokannemeyeria_yingchiaoensis	5	DCYN_Kan	Moghreberia_nmachouensis	3	DCYN_Kan	Wadiasaurus_indicus	4	DCYN_Kan	Parakannemeyeria_ningwuensis	4
DCYN_Kan	Wadiasaurus_indicus	5	DCYN_Kan	Parakannemeyeria_ningwuensis	3	DCYN_Kan	Xiyukannemeyeria_brevirostris	4	DCYN_Kan	Shaanbeikannemeyeria_buerdongia	4
DCYN_Kan	Xiyukannemeyeria_brevirostris	5	DCYN_Kan	Shaanbeikannemeyeria_buerdongia	3	DCYN_Lyst	Lystrosaurus_hedini	4	DCYN_Kan	Sinokannemeyeria_yingchiaoensis	4
DCYN_Lyst	Lystrosaurus_hedini	5	DCYN_Kan	Sinokannemeyeria_yingchiaoensis	3	DCYN_Lyst	Lystrosaurus_maccaigi	4	DCYN_Kan	Wadiasaurus_indicus	4
DCYN_Lyst	Lystrosaurus_maccaigi	5	DCYN_Kan	Wadiasaurus_indicus	3	DCYN_Lyst	Lystrosaurus_murrayi	4	DCYN_Kan	Xiyukannemeyeria_brevirostris	4
DCYN_Lyst	Lystrosaurus_murrayi	5	DCYN_Kan	Xiyukannemeyeria_brevirostris	3	DCYN_Lyst	Lystrosaurus_robustus	4	DCYN_Lyst	Lystrosaurus_hedini	4
DCYN_Lyst	Lystrosaurus_robustus	5	DCYN_Lyst	Lystrosaurus_hedini	3	DCYN_Lyst	Myosaurus	4	DCYN_Lyst	Lystrosaurus_maccaigi	4
DCYN_Lyst	Myosaurus	5	DCYN_Lyst	Lystrosaurus_maccaigi	3	DCYN_Shan	Rhinodicynodon_gracile	4	DCYN_Lyst	Lystrosaurus_murrayi	4
DCYN_Shan	Rhinodicynodon_gracile	5	DCYN_Lyst	Lystrosaurus_murrayi	3	DCYN_Shan	Tetragonias_njalilus	4	DCYN_Lyst	Lystrosaurus_robustus	4
DCYN_Shan	Tetragonias_njalilus	5	DCYN_Lyst	Lystrosaurus_robustus	3	Dcyn_Sthl	Angonisaurus_cruickshanki	4	DCYN_Lyst	Myosaurus	4
Dcyn_Sthl	Angonisaurus_cruickshanki	5	DCYN_Lyst	Myosaurus	3	Dcyn_Sthl	Dinodontosaurus	4	DCYN_Shan	Rhinodicynodon_gracile	4
Dcyn_Sthl	Dinodontosaurus	5	DCYN_Shan	Rhinodicynodon_gracile	3	Dcyn_Sthl	Ischigualastia_jenseni	4	DCYN_Shan	Tetragonias_njalilus	4
Dcyn_Sthl	Ischigualastia_jenseni	5	DCYN_Shan	Shansiodon	3	Dcyn_Sthl	Jachaleria_colorata	4	Dcyn_Sthl	Angonisaurus_cruickshanki	4
Dcyn_Sthl	Stahleckeria_potens	5	DCYN_Shan	Tetragonias_njalilus	3	Dcyn_Sthl	Placerias	4	Dcyn_Sthl	Dinodontosaurus	4
Rhync	Isalorhynchus_genovefae	5	Dcyn_Sthl	Angonisaurus_cruickshanki	3	Dcyn_Sthl	Stahleckeria_potens	4	Dcyn_Sthl	Ischigualastia_jenseni	4
Rhync_Hyp	Hyperodapedon_gordoni	5	Dcyn_Sthl	Dinodontosaurus	3	DINO_Orn_Thy	Scelidosaurus_harrisonii	4	Dcyn_Sthl	Jachaleria_colorata	4
Rhync_Hyp	Hyperodapedon_huxleyi	5	Dcyn_Sthl	Ischigualastia_jenseni	3	Psd	Effigia_okeeffeae	4	Dcyn_Sthl	Stahleckeria_potens	4
Rhync_Hyp	Hyperodapedon_sanjuanensis	5	Dcyn_Sthl	Jachaleria_colorata	3	Rhync	Isalorhynchus_genovefae	4	Rhync	Isalorhynchus_genovefae	4
CYG_GmpS	Exaeretodon_argentinus	4	Dcyn_Sthl	Stahleckeria_potens	3	Rhync_Hyp	Hyperodapedon_gordoni	4	Rhync_Hyp	Hyperodapedon_gordoni	4
CYG_GmpS	Menadon_besairiei	4	Rhync	Isalorhynchus_genovefae	3	Rhync_Hyp	Hyperodapedon_huxleyi	4	Rhync_Hyp	Hyperodapedon_huxleyi	4
CYG_GmpS	Ruberodon_roychowdhurii	4	Rhync_Hyp	Hyperodapedon_gordoni	3	Rhync_Hyp	Hyperodapedon_sanjuanensis	4	Rhync_Hyp	Hyperodapedon_sanjuanensis	4
Cyn_Trir	Cricodon_metabolus	4	Rhync_Hyp	Hyperodapedon_huxleyi	3	Rhync_Hyp	Teyumbaita_sulcognathus	4	Rhync_Hyp	Teyumbaita_sulcognathus	4
Cyn_Trir	Langbergia_modisei	4	Rhync_Hyp	Hyperodapedon_sanjuanensis	3	Thero	Bauria_cynops	4	Psd	Edentosuchus	5
Cyn_Trir	Sinognathus_gracilis	4	Rhync_Hyp	Teyumbaita_sulcognathus	3	CYG_GmpS	Exaeretodon_argentinus	5	Thero	Microgomphodon_oligocynus	5
Cyn_Trir	Trirachodon	4	CYG_GmpS	Exaeretodon_argentinus	5	CYG_GmpS	Menadon_besairiei	5	Cyn_Trir	Cricodon_metabolus	5
Cyn_Trv	Boreogomphodon_jeffersoni	4	CYG_GmpS	Menadon_besairiei	5	CYG_GmpS	Ruberodon_roychowdhurii	5	Cyn_Trir	Trirachodon	5
Cyn_Trv	Cynognathus_crateronotus	4	CYG_GmpS	Ruberodon_roychowdhurii	5	Cyn_Trir	Cricodon_metabolus	5	Cyn_Trv	Andescynodon	5
Cyn_Trv	Dadadon_isaloi	4	Cyn_Trir	Cricodon_metabolus	5	Cyn_Trir	Trirachodon	5	Cyn_Trv	Boreogomphodon_jeffersoni	5
Cyn_Trv	Diademodon	4	Cyn_Trir	Trirachodon	5	Cyn_Trv	Andescynodon	5	Cyn_Trv	Cynognathus_crateronotus	5
Cyn_Trv	Luangwa_drysdalli	4	Cyn_Trv	Andescynodon	5	Cyn_Trv	Boreogomphodon_jeffersoni	5	Cyn_Trv	Dadadon_isaloi	5
Cyn_Trv	Massetognathus_pascuali	4	Cyn_Trv	Boreogomphodon_jeffersoni	5	Cyn_Trv	Cynognathus_crateronotus	5	Cyn_Trv	Diademodon	5
Cyn_Trv	Pascualgnathus_polanskii	4	Cyn_Trv	Cynognathus_crateronotus	5	Cyn_Trv	Dadadon_isaloi	5	Cyn_Trv	Luangwa_drysdalli	5
Cyn_Trv	Siriusgnathus_niemeyerorum	4	Cyn_Trv	Dadadon_isaloi	5	Cyn_Trv	Diademodon	5	Cyn_Trv	Massetognathus_pascuali	5
Cyn_Trv	Traversodon_stahleckeri	4	Cyn_Trv	Diademodon	5	Cyn_Trv	Luangwa_drysdalli	5	Cyn_Trv	Pascualgnathus_polanskii	5
DINO_M_Sile	Pisanosaurus_mertii	4	Cyn_Trv	Luangwa_drysdalli	5	Cyn_Trv	Massetognathus_pascuali	5	Cyn_Trv	Siriusgnathus_niemeyerorum	5
Mml_Trt	Bienotherium_yunnanense	4	Cyn_Trv	Massetognathus_pascuali	5	Cyn_Trv	Pascualgnathus_polanskii	5	Cyn_Trv	Traversodon_stahleckeri	5
Mml_Trt	Bocatherium_mexicanum	4	Cyn_Trv	Pascualgnathus_polanskii	5	Cyn_Trv	Siriusgnathus_niemeyerorum	5	CYG_GmpS	Exaeretodon_argentinus	5
Mml_Trt	Kayentatherium_wellesi	4	Cyn_Trv	Siriusgnathus_niemeyerorum	5	Cyn_Trv	Traversodon_stahleckeri	5	CYG_GmpS	Menadon_besairiei	5
Mml_Trt	Oligokyphus	4	Cyn_Trv	Traversodon_stahleckeri	5	Mml_Trt	Bienotherium_yunnanense	5	CYG_GmpS	Ruberodon_roychowdhurii	5
Mml_Trt	Tritylodon	4	Mml_Trt	Bienotherium_yunnanense	5	Mml_Trt	Bocatherium_mexicanum	5	Mml_Trt	Bienotherium_yunnanense	5
Mml_Trt	Yunnanodon	4	Mml_Trt	Bocatherium_mexicanum	5	Mml_Trt	Kayentatherium_wellesi	5	Mml_Trt	Bocatherium_mexicanum	5
PR_lep	Pentaedrusaurus_ordosianus	4	Mml_Trt	Kayentatherium_wellesi	5	Mml_Trt	Oligokyphus	5	Mml_Trt	Kayentatherium_wellesi	5
Psd	Edentosuchus	4	Mml_Trt	Oligokyphus	5	Mml_Trt	Tritylodon	5	Mml_Trt	Oligokyphus	5
Thero	Bauria_cynops	4	Mml_Trt	Tritylodon	5	Mml_Trt	Yunnanodon	5	Mml_Trt	Tritylodon	5
Thero	Microgomphodon_oligocynus	4	Mml_Trt	Yunnanodon	5	Psd	Edentosuchus	5	Mml_Trt	Yunnanodon	5
Thero	Traversodontoides_wangwuensis	4	Thero	Microgomphodon_oligocynus	5	Thero	Microgomphodon_oligocynus	5	PR_lep	Pentaedrusaurus_ordosianus	?

## Sheet: S6. IG Sub-FFGs
Taxa	Clade	HC	Taxa	Clade	KM	Taxa	Clade	PAM	Taxa	consensus	Sub_FFG	Sub_FFG_Name
Azendohsaurus_madagaskarensis	AlloK	1	Azendohsaurus_madagaskarensis	AlloK	3	Azendohsaurus_madagaskarensis	AlloK	1	Azendohsaurus_madagaskarensis	AlloK	1	IG_Basal_Generalists
Lufengosaurus	DINO_SpdM_Mss	1	Pamelaria_dolichotrachela	AlloK	3	Pamelaria_dolichotrachela	AlloK	1	Pamelaria_dolichotrachela	AlloK	1	IG_Basal_Generalists
Sarahsaurus_aurifontanalis	DINO_SpdM_Mss	1	Emausaurus_ernsti	DINO_Orn_Thy	3	Emausaurus_ernsti	DINO_Orn_Thy	1	Emausaurus_ernsti	DINO_Orn_Thy	1	IG_Basal_Generalists
			Buriolestes_schultzi	DINO_SpdM_B	3	Lesothosaurus_diagnosticus	DINO_Orn_Thy	1	Buriolestes_schultzi	DINO_SpdM_B	1	IG_Basal_Generalists
Pamelaria_dolichotrachela	AlloK	2	Efraasia_minor	DINO_SpdM_B	3	Buriolestes_schultzi	DINO_SpdM_B	1	Efraasia_minor	DINO_SpdM_B	1	IG_Basal_Generalists
Buriolestes_schultzi	DINO_SpdM_B	2	Eoraptor	DINO_SpdM_B	3	Efraasia_minor	DINO_SpdM_B	1	Eoraptor	DINO_SpdM_B	1	IG_Basal_Generalists
Efraasia_minor	DINO_SpdM_B	2	Pampadromaeus_barberenai	DINO_SpdM_B	3	Eoraptor	DINO_SpdM_B	1	Pampadromaeus_barberenai	DINO_SpdM_B	1	IG_Basal_Generalists
Pampadromaeus_barberenai	DINO_SpdM_B	2	Panphagia_protos	DINO_SpdM_B	3	Pampadromaeus_barberenai	DINO_SpdM_B	1	Panphagia_protos	DINO_SpdM_B	1	IG_Basal_Generalists
Panphagia_protos	DINO_SpdM_B	2	Coloradisaurus	DINO_SpdM_Mss	3	Panphagia_protos	DINO_SpdM_B	1	Lufengosaurus	DINO_SpdM_Mss	1	IG_Basal_Generalists
Coloradisaurus	DINO_SpdM_Mss	2	Lufengosaurus	DINO_SpdM_Mss	3	Adeopapposaurus_mognai	DINO_SpdM_Mss	1	Sarahsaurus_aurifontanalis	DINO_SpdM_Mss	1	IG_Basal_Generalists
Plateosaurus_engelhardti	DINO_SpdM_Plt	2	Sarahsaurus_aurifontanalis	DINO_SpdM_Mss	3	Coloradisaurus	DINO_SpdM_Mss	1	Coloradisaurus	DINO_SpdM_Mss	1	IG_Basal_Generalists
Unaysaurus_tolentinoi	DINO_SpdM_Plt	2	Plateosaurus_engelhardti	DINO_SpdM_Plt	3	Lufengosaurus	DINO_SpdM_Mss	1	Plateosaurus_engelhardti	DINO_SpdM_Plt	1	IG_Basal_Generalists
Aardonyx_celestae	DINO_SpdM_SpdF	2	Riojasaurus	DINO_SpdM_Plt	3	Sarahsaurus_aurifontanalis	DINO_SpdM_Mss	1	Riojasaurus	DINO_SpdM_Plt	1	IG_Basal_Generalists
Chuxiongosaurus	DINO_SpdM_SpdF	2	Unaysaurus_tolentinoi	DINO_SpdM_Plt	3	Plateosaurus_engelhardti	DINO_SpdM_Plt	1	Unaysaurus_tolentinoi	DINO_SpdM_Plt	1	IG_Basal_Generalists
Mussaurus_patagonicus	DINO_SpdM_SpdF	2	Aardonyx_celestae	DINO_SpdM_SpdF	3	Riojasaurus	DINO_SpdM_Plt	1	Aardonyx_celestae	DINO_SpdM_SpdF	1	IG_Basal_Generalists
Lasasaurus_beltanae	PR_B_Prcd	2	Mussaurus_patagonicus	DINO_SpdM_SpdF	3	Unaysaurus_tolentinoi	DINO_SpdM_Plt	1	Chuxiongosaurus	DINO_SpdM_SpdF	1	IG_Basal_Generalists
			Lasasaurus_beltanae	PR_B_Prcd	3	Aardonyx_celestae	DINO_SpdM_SpdF	1	Mussaurus_patagonicus	DINO_SpdM_SpdF	1	IG_Basal_Generalists
Emausaurus_ernsti	DINO_Orn_Thy	4				Chuxiongosaurus	DINO_SpdM_SpdF	1	Lasasaurus_beltanae	PR_B_Prcd	1	IG_Basal_Generalists
Eocursor_parvus	DINO_Orn_Thy	4	Eocursor_parvus	DINO_Orn_Thy	1	Lamplughsaura_dharmaramensis	DINO_SpdM_SpdF	1	Eocursor_parvus	DINO_Orn_Thy	2	IG_Tougher_Generalists
Lesothosaurus_diagnosticus	DINO_Orn_Thy	4	Lesothosaurus_diagnosticus	DINO_Orn_Thy	1	Mussaurus_patagonicus	DINO_SpdM_SpdF	1	Lesothosaurus_diagnosticus	DINO_Orn_Thy	2	IG_Tougher_Generalists
Eoraptor	DINO_SpdM_B	4	Adeopapposaurus_mognai	DINO_SpdM_Mss	1	Lasasaurus_beltanae	PR_B_Prcd	1	Macrocollum_itaquii	DINO_SpdM_Plt	2	IG_Tougher_Generalists
Adeopapposaurus_mognai	DINO_SpdM_Mss	4	Massospondylus_kaalae	DINO_SpdM_Mss	1	Candelaria_barbouri	PR_ow	1	Adeopapposaurus_mognai	DINO_SpdM_Mss	2	IG_Tougher_Generalists
Massospondylus_kaalae	DINO_SpdM_Mss	4	Macrocollum_itaquii	DINO_SpdM_Plt	1				Massospondylus_kaalae	DINO_SpdM_Mss	2	IG_Tougher_Generalists
Macrocollum_itaquii	DINO_SpdM_Plt	4	Tazoudasaurus_naimi	DINO_SpdM_Spd	1	Eocursor_parvus	DINO_Orn_Thy	3	Jingshanosaurus	DINO_SpdM_SpdF	2	IG_Tougher_Generalists
Riojasaurus	DINO_SpdM_Plt	4	Jingshanosaurus	DINO_SpdM_SpdF	1	Massospondylus_kaalae	DINO_SpdM_Mss	3	Lamplughsaura_dharmaramensis	DINO_SpdM_SpdF	2	IG_Tougher_Generalists
Tazoudasaurus_naimi	DINO_SpdM_Spd	4	Lamplughsaura_dharmaramensis	DINO_SpdM_SpdF	1	Macrocollum_itaquii	DINO_SpdM_Plt	3	Melanorosaurus	DINO_SpdM_SpdF	2	IG_Tougher_Generalists
Jingshanosaurus	DINO_SpdM_SpdF	4	Melanorosaurus	DINO_SpdM_SpdF	1	Tazoudasaurus_naimi	DINO_SpdM_Spd	3	Yizhousaurus_sunae	DINO_SpdM_SpdF	2	IG_Tougher_Generalists
Lamplughsaura_dharmaramensis	DINO_SpdM_SpdF	4	Yizhousaurus_sunae	DINO_SpdM_SpdF	1	Jingshanosaurus	DINO_SpdM_SpdF	3	Tazoudasaurus_naimi	DINO_SpdM_Spd	2	IG_Tougher_Generalists
Melanorosaurus	DINO_SpdM_SpdF	4	Coletta_seca	PR_B_Prcd	1	Melanorosaurus	DINO_SpdM_SpdF	3	Candelaria_barbouri	PR_ow	2	IG_Tougher_Generalists
Yizhousaurus_sunae	DINO_SpdM_SpdF	4	Contritosaurus_simus	PR_B_Prcd	1	Yizhousaurus_sunae	DINO_SpdM_SpdF	3	Owenetta_kitchingorum	PR_ow	2	IG_Tougher_Generalists
Coletta_seca	PR_B_Prcd	4	Kitchingnathus_untabeni	PR_B_Prcd	1	Coletta_seca	PR_B_Prcd	3	Coletta_seca	PR_B_Prcd	2	IG_Tougher_Generalists
Contritosaurus_simus	PR_B_Prcd	4	Phaanthosaurus_ignatjevi	PR_B_Prcd	1	Contritosaurus_simus	PR_B_Prcd	3	Contritosaurus_simus	PR_B_Prcd	2	IG_Tougher_Generalists
Kitchingnathus_untabeni	PR_B_Prcd	4	Sauropareion_anoplus	PR_B_Prcd	1	Kitchingnathus_untabeni	PR_B_Prcd	3	Kitchingnathus_untabeni	PR_B_Prcd	2	IG_Tougher_Generalists
Phaanthosaurus_ignatjevi	PR_B_Prcd	4	Candelaria_barbouri	PR_ow	1	Phaanthosaurus_ignatjevi	PR_B_Prcd	3	Phaanthosaurus_ignatjevi	PR_B_Prcd	2	IG_Tougher_Generalists
Sauropareion_anoplus	PR_B_Prcd	4	Owenetta_kitchingorum	PR_ow	1	Sauropareion_anoplus	PR_B_Prcd	3	Sauropareion_anoplus	PR_B_Prcd	2	IG_Tougher_Generalists
Candelaria_barbouri	PR_ow	4	Orenburgia_bruma	PR_prcn	1	Owenetta_kitchingorum	PR_ow	3	Orenburgia_bruma	PR_prcn	2	IG_Tougher_Generalists
Owenetta_kitchingorum	PR_ow	4	Samaria_concinna	PR_prcn	1	Samaria_concinna	PR_prcn	3	Samaria_concinna	PR_prcn	2	IG_Tougher_Generalists
Orenburgia_bruma	PR_prcn	4	Thelephon_contritus	PR_prcn	1	Timanophon_raridentatus	PR_prcn	3	Thelephon_contritus	PR_prcn	2	IG_Tougher_Generalists
Samaria_concinna	PR_prcn	4	Timanophon_raridentatus	PR_prcn	1	Revueltosaurus_callenderi	Psd	3	Timanophon_raridentatus	PR_prcn	2	IG_Tougher_Generalists
Thelephon_contritus	PR_prcn	4	Effigia_okeeffeae	Psd	1				Effigia_okeeffeae	Psd	2	IG_Tougher_Generalists
Timanophon_raridentatus	PR_prcn	4	Revueltosaurus_callenderi	Psd	1	Trilophosaurus_buettneri	AlloK	2	Revueltosaurus_callenderi	Psd	2	IG_Tougher_Generalists
Effigia_okeeffeae	Psd	4				Rhynchosaurus_articeps	B_Rhync	2	Trilophosaurus_buettneri	AlloK	3	IG_Light Oral Processors
Revueltosaurus_callenderi	Psd	4	Trilophosaurus_buettneri	AlloK	2	Pisanosaurus_mertii	DINO_M_Sile	2	Rhynchosaurus_articeps	B_Rhync	3	IG_Light Oral Processors
			Rhynchosaurus_articeps	B_Rhync	2	Abrictosaurus_consors	DINO_Orn	2	Fodonyx	Rhync	3	IG_Light Oral Processors
Trilophosaurus_buettneri	AlloK	3	Pisanosaurus_mertii	DINO_M_Sile	2	Scelidosaurus_harrisonii	DINO_Orn_Thy	2	Stenaulorhynchus_sp	Rhync	3	IG_Light Oral Processors
Rhynchosaurus_articeps	B_Rhync	3	Abrictosaurus_consors	DINO_Orn	2	Soturnia_caliodon	PR_lep	2	Pisanosaurus_mertii	DINO_M_Sile	3	IG_Light Oral Processors
Pisanosaurus_mertii	DINO_M_Sile	3	Scelidosaurus_harrisonii	DINO_Orn_Thy	2	Orenburgia_bruma	PR_prcn	2	Abrictosaurus_consors	DINO_Orn	3	IG_Light Oral Processors
Abrictosaurus_consors	DINO_Orn	3	Chuxiongosaurus	DINO_SpdM_SpdF	2	Thelephon_contritus	PR_prcn	2	Scelidosaurus_harrisonii	DINO_Orn_Thy	3	IG_Light Oral Processors
Scelidosaurus_harrisonii	DINO_Orn_Thy	3	Soturnia_caliodon	PR_lep	2	Effigia_okeeffeae	Psd	2	Soturnia_caliodon	PR_lep	3	IG_Light Oral Processors
Soturnia_caliodon	PR_lep	3	Fodonyx	Rhync	2	Fodonyx	Rhync	2	Bauria_cynops	Thero	3	IG_Light Oral Processors
Fodonyx	Rhync	3	Stenaulorhynchus_sp	Rhync	2	Stenaulorhynchus_sp	Rhync	2	Traversodontoides_wangwuensis	Thero	3	IG_Light Oral Processors
Stenaulorhynchus_sp	Rhync	3	Bauria_cynops	Thero	2	Bauria_cynops	Thero	2
			Traversodontoides_wangwuensis	Thero	2	Traversodontoides_wangwuensis	Thero	2
Bauria_cynops	Thero	5
Traversodontoides_wangwuensis	Thero	5

## Sheet: S7. FFG Functionality
Taxa	Clade	FFG_Name	C1_Mean_Anterior_MA	C2_Mean_Posterior_MA	C3_Opening_MA	C4_Max_Aspect_Ratio	C5_Relative_Tooth_Row_Length	C6_Relative_Symphyseal_Length	C7_Quadrate_Articular_Offset	C8_Symphyseal_Angle		Code:
Azendohsaurus_madagaskarensis	AlloK_Az	IG_Basal_Generalists	0.20159	0.472656	0.0980536	0.182437	0.538008	0.0783402	0.173074	82.1737		ARCHM	-	Archosauromorpha
Pamelaria_dolichotrachela	AlloK_Az	IG_Basal_Generalists	0.228144	0.411968	0.126405	0.174208	0.377719	0.0586321	0.048848	106.964		Bsl	-	Non-archosaur archosauromorphs
Emausaurus_ernsti	DINO_Orn_Thy	IG_Basal_Generalists	0.217975	0.503924	0.061142	0.20083	0.501565	0.0821126	0.0859658	112.902		AlloK	-	Allokotosauria
Buriolestes_schultzi	DINO_SpdM_B	IG_Basal_Generalists	0.208075	0.373889	0.116155	0.128841	0.397957	0.0397489	0.0940906	121.11		Az	-	Azendohsauria
Efraasia_minor	DINO_SpdM_B	IG_Basal_Generalists	0.214906	0.445762	0.204264	0.188114	0.443197	0.0751339	0.171392	121.201		TrL	-	Trilophosauria
Eoraptor	DINO_SpdM_B	IG_Basal_Generalists	0.190951	0.43526	0.0926183	0.142943	0.52789	0.0359058	0.0873369	117.628		Rhynch	-	Rhynchosauria
Pampadromaeus_barberenai	DINO_SpdM_B	IG_Basal_Generalists	0.185762	0.284004	0.127563	0.16446	0.298532	0.0264704	0.0751172	112.992		DINOSM	-	Dinosauromorpha
Panphagia_protos	DINO_SpdM_B	IG_Basal_Generalists	0.181354	0.325144	0.07812	0.158504	0.40072	0.0468954	0.0890009	109.989		DINO	-	Dinosauria
Coloradisaurus	DINO_SpdM_Mss	IG_Basal_Generalists	0.191752	0.366015	0.145096	0.170428	0.422777	0.065191	0.096883	114.903		ORN	-	Ornithischia
Lufengosaurus	DINO_SpdM_Mss	IG_Basal_Generalists	0.251436	0.472834	0.134321	0.183896	0.428549	0.0586926	0.194293	86.4237		HET	-	Heterodontosauridae
Sarahsaurus_aurifontanalis	DINO_SpdM_Mss	IG_Basal_Generalists	0.240706	0.497705	0.0768883	0.188574	0.531368	0.0718727	0.213445	111.824		THY	-	Thyreophora
Plateosaurus_engelhardti	DINO_SpdM_Plt	IG_Basal_Generalists	0.190272	0.38127	0.166207	0.170638	0.424428	0.0790664	0.0819903	109.614		SAU	-	Saurischia
Riojasaurus	DINO_SpdM_Plt	IG_Basal_Generalists	0.177181	0.35541	0.137858	0.206935	0.42786	0.115246	0.0338173	111.038		BslMPH	-	Basal Sauropodmorpha
Unaysaurus_tolentinoi	DINO_SpdM_Plt	IG_Basal_Generalists	0.188109	0.361834	0.13668	0.14756	0.423206	0.0680306	0.130441	129.237		Forms	-	Sauropodiformes
Aardonyx_celestae	DINO_SpdM_SpdF	IG_Basal_Generalists	0.221519	0.4428	0.134665	0.183206	0.446882	0.0979658	0.102025	116.706		MSSPd	-	Massopoda
Chuxiongosaurus	DINO_SpdM_SpdF	IG_Basal_Generalists	0.259811	0.463859	0.171609	0.218436	0.397343	0.0861675	0.130419	125.088		Mss	-	Massospondylidae
Mussaurus_patagonicus	DINO_SpdM_SpdF	IG_Basal_Generalists	0.279249	0.452062	0.121312	0.165375	0.332601	0.152603	0.131562	102.171		PLT	-	Plateosauridae
Lasasaurus_beltanae	PR_B_Prcd	IG_Basal_Generalists	0.221556	0.42251	0.130504	0.199925	0.43232	0.0705615	0.113198	117.531		poda	-	Sauropoda
Eocursor_parvus	DINO_Orn_Thy	IG_Tougher_Generalists	0.216447	0.495486	0.120242	0.188365	0.567293	0.0763637	0.0978362	130.975		PSD	-	Pseudosuchia
Lesothosaurus_diagnosticus	DINO_Orn_Thy	IG_Tougher_Generalists	0.213022	0.485961	0.129821	0.132403	0.4821	0.109852	0.0642659	134.236		AETO	-	Aetosauria
Adeopapposaurus_mognai	DINO_SpdM_Mss	IG_Tougher_Generalists	0.224417	0.499736	0.136621	0.151588	0.493098	0.111216	0.0635385	108.981		Aet	-	Aetosaurinae
Massospondylus_kaalae	DINO_SpdM_Mss	IG_Tougher_Generalists	0.220898	0.54471	0.205837	0.210772	0.542623	0.115905	0.0714034	133.132		Desm	-	Desmatosuchinae
Macrocollum_itaquii	DINO_SpdM_Plt	IG_Tougher_Generalists	0.206399	0.656535	0.171722	0.152885	0.475261	0.0631686	0.0770075	110.756		Misc	-	Miscellaneous - a mixture of herbivorous taxa from across the Pseudosuchia
Tazoudasaurus_naimi	DINO_SpdM_Spd	IG_Tougher_Generalists	0.183971	0.428009	0.168272	0.18276	0.508576	0.136503	0.0572817	118.072		PR	-	Parareptilia
Jingshanosaurus	DINO_SpdM_SpdF	IG_Tougher_Generalists	0.185418	0.553431	0.144073	0.200218	0.591587	0.105579	0.102132	115.972		OW	-	Owenettidae
Lamplughsaura_dharmaramensis	DINO_SpdM_SpdF	IG_Tougher_Generalists	0.207576	0.435423	0.161811	0.189182	0.463328	0.115582	0.053433	116.822		PRC	-	Procolophonoidea
Melanorosaurus	DINO_SpdM_SpdF	IG_Tougher_Generalists	0.139473	0.386039	0.1348	0.134314	0.547212	0.0684541	0.0713455	129.039		SYN	-	Synapsida
Yizhousaurus_sunae	DINO_SpdM_SpdF	IG_Tougher_Generalists	0.215841	0.490809	0.136533	0.186234	0.497461	0.110997	0.0779224	132.417		CYNOG	-	Cynognathia
Coletta_seca	PR_B_Prcd	IG_Tougher_Generalists	0.20401	0.477762	0.173355	0.199365	0.493498	0.0493934	0.0595626	126.687		TRAV	-	Traversodontidae
Contritosaurus_simus	PR_B_Prcd	IG_Tougher_Generalists	0.172949	0.446562	0.23204	0.197415	0.502448	0.0752702	0.0461324	133.518		Gmp	-	Gomphodontosuchinae
Kitchingnathus_untabeni	PR_B_Prcd	IG_Tougher_Generalists	0.186144	0.47817	0.158662	0.148243	0.540931	0.0654006	0.0321122	113.072		TRIR	-	Trirachodontidae
Phaanthosaurus_ignatjevi	PR_B_Prcd	IG_Tougher_Generalists	0.23487	0.52607	0.206968	0.199644	0.47067	0.0943784	0.0749742	121.534		DCYN	-	Dicynodontia
Sauropareion_anoplus	PR_B_Prcd	IG_Tougher_Generalists	0.218522	0.493148	0.202277	0.197008	0.472805	0.114902	0.107033	136.885		KEY	-	Kannemeyeriidae
Candelaria_barbouri	PR_ow	IG_Tougher_Generalists	0.208938	0.426293	0.175895	0.14636	0.436821	0.113322	0.0191719	123.091		LYST	-	Lystrosauridae
Owenetta_kitchingorum	PR_ow	IG_Tougher_Generalists	0.207903	0.441525	0.153234	0.157786	0.46424	0.0935329	0.0278446	126.374		ShN	-	Shansiodontidae
Orenburgia_bruma	PR_prcn	IG_Tougher_Generalists	0.214115	0.505087	0.0941807	0.244348	0.535171	0.10179	0.0645543	115.415		StL	-	Stahleckeriidae
Samaria_concinna	PR_prcn	IG_Tougher_Generalists	0.235188	0.501417	0.189587	0.217742	0.459377	0.0900286	0.0716456	116.086		MML	-	Mammaliamorpha
Thelephon_contritus	PR_prcn	IG_Tougher_Generalists	0.242195	0.509135	0.128831	0.217217	0.462891	0.0569279	0.0125266	116.565		THERO	-	Therocephalia
Timanophon_raridentatus	PR_prcn	IG_Tougher_Generalists	0.213603	0.46695	0.162408	0.207157	0.546618	0.0815275	0.100762	115.505		BAU	-	Bauriidae
Effigia_okeeffeae	Psd	IG_Tougher_Generalists	0.225446	0.630555	0.176639	0.19426	0.542153	0.140105	0.0133642	130.754
Revueltosaurus_callenderi	Psd	IG_Tougher_Generalists	0.220841	0.474718	0.169949	0.241817	0.468682	0.0940389	0.0125756	133.632
Trilophosaurus_buettneri	AlloK_TrL	IG_Light Oral Processors	0.263482	0.593484	0.157557	0.24665	0.485974	0.161523	0.115271	130.446
Rhynchosaurus_articeps	B_Rhync	IG_Light Oral Processors	0.258946	0.528378	0.131351	0.233283	0.455528	0.136687	0.0570785	125.538
Fodonyx	Rhync	IG_Light Oral Processors	0.255794	0.508424	0.12073	0.21618	0.46008	0.182533	0.0270172	119.291
Stenaulorhynchus_sp	Rhync	IG_Light Oral Processors	0.243902	0.500927	0.139758	0.187154	0.487164	0.169926	0.0553049	126.69
Pisanosaurus_mertii	DINO_M_Sile	IG_Light Oral Processors	0.268916	0.538578	0.0982326	0.213643	0.442493	0.173944	0.0774783	132.614
Abrictosaurus_consors	DINO_Orn	IG_Light Oral Processors	0.268011	0.623312	0.130561	0.195175	0.453245	0.0669487	0.129845	143.819
Scelidosaurus_harrisonii	DINO_Orn_Thy	IG_Light Oral Processors	0.260458	0.66533	0.121871	0.240497	0.548725	0.086045	0.0866556	133.327
Soturnia_caliodon	PR_lep	IG_Light Oral Processors	0.274701	0.550771	0.177907	0.316789	0.473787	0.139306	0.159728	122.72
Bauria_cynops	Thero	IG_Light Oral Processors	0.261741	0.503931	0.0427944	0.278957	0.444691	0.23947	0.0689372	134.857
Traversodontoides_wangwuensis	Thero	IG_Light Oral Processors	0.243967	0.419646	0.0478532	0.252496	0.414687	0.268602	0.148117	137.694
Aetosaurus_ferratus	Aet_aet	Prehension_Specialists	0.233155	0.389358	0.236036	0.180947	0.309078	0.263519	0.0234102	144.053
Paratypothorax_andressorum	Aet_aet	Prehension_Specialists	0.240649	0.458693	0.18064	0.157373	0.356766	0.344713	0.106878	146.009
Stenomyti_huangae	Aet_aet	Prehension_Specialists	0.284482	0.450068	0.184837	0.171179	0.237879	0.294993	0.102741	149.813
Typothorax	Aet_aet	Prehension_Specialists	0.270037	0.433111	0.197104	0.2315	0.264316	0.298023	0.159669	135.935
Desmatosuchus_haplocerus	Aet_Des	Prehension_Specialists	0.280902	0.480518	0.139332	0.154978	0.36128	0.306981	0.114966	126.681
Longosuchus_meadei	Aet_Des	Prehension_Specialists	0.285495	0.499977	0.250646	0.198454	0.291728	0.310301	0.0999499	127.806
Neoaetosauroides_engaeus	Aet_Des	Prehension_Specialists	0.269364	0.406971	0.170023	0.22374	0.244698	0.261763	0.141757	140.693
Stagonolepis_robertsoni	Aet_Des	Prehension_Specialists	0.264755	0.394866	0.128518	0.165316	0.259886	0.291946	0.0264678	140.664
Teraterpeton_hrynewichorum	AlloK_TrL	Prehension_Specialists	0.167737	0.237898	0.125857	0.133113	0.255962	0.0473241	0.105695	143.496
Eohyosaurus_wolvaardti	B_Rhync	Prehension_Specialists	0.253053	0.404196	0.0863949	0.22574	0.352247	0.14424	0.011463	146.503
Mesosuchus_browni	B_Rhync	Prehension_Specialists	0.24463	0.381127	0.239856	0.212721	0.297337	0.0963541	0.0324984	129.806
Langeronyx_brodiei	Rhync	Prehension_Specialists	0.282996	0.561287	0.187795	0.21059	0.451948	0.124863	0.0129631	130.304
Silesaurus_opolensis	DINO_M_Sile	Prehension_Specialists	0.208836	0.315617	0.139219	0.165762	0.296031	0.0660999	0.00761671	147.829
Heterodontosaurus_tucki	DINO_Orn	Prehension_Specialists	0.259155	0.558795	0.212307	0.242266	0.424796	0.103725	0.12849	135.881
Manidens_condorensis	DINO_Orn	Prehension_Specialists	0.279728	0.554955	0.175671	0.283394	0.400187	0.169655	0.0256573	145.768
Bagualosaurus_agudoensis	DINO_SpdM_B	Prehension_Specialists	0.20429	0.352487	0.16134	0.17624	0.373889	0.0412032	0.135961	135
Pantydraco_caducus	DINO_SpdM_B	Prehension_Specialists	0.219436	0.382088	0.14664	0.138832	0.373501	0.05968	0.0792744	154.228
Thecodontosaurus_sp	DINO_SpdM_B	Prehension_Specialists	0.236105	0.443478	0.194341	0.176736	0.38803	0.0568293	0.0676277	130.601
Leyesaurus_marayensis	DINO_SpdM_Mss	Prehension_Specialists	0.236672	0.366426	0.116629	0.136367	0.327078	0.0959722	0.0834871	155.81
Yimenosaurus	DINO_SpdM_Spd	Prehension_Specialists	0.159134	0.305866	0.240755	0.196974	0.377433	0.117765	0.0723514	114.884
Anchisaurus	DINO_SpdM_SpdF	Prehension_Specialists	0.243169	0.448253	0.0923438	0.14621	0.41657	0.0888415	0.0914391	156.061
Yunnanosaurus_huangi	DINO_SpdM_SpdF	Prehension_Specialists	0.218283	0.373022	0.175852	0.172291	0.348663	0.084326	0.0322226	128.03
Tichvisnkia_vjakkensis	PR_B_Prcd	Prehension_Specialists	0.230691	0.495086	0.260253	0.230806	0.437485	0.099269	0.0761858	136.145
Owenetta_rubidgei	PR_ow	Prehension_Specialists	0.21435	0.450905	0.226686	0.156279	0.443429	0.11117	0.003352	130.812
Eumetabolodon_bathycephalus	PR_prcn	Prehension_Specialists	0.291781	0.519985	0.454175	0.248814	0.310523	0.132482	0.0689179	146.072
Kapes_bentoni	PR_prcn	Prehension_Specialists	0.234232	0.484643	0.259535	0.307279	0.446937	0.146627	0.0331481	129.746
Kapes_majmesculae	PR_prcn	Prehension_Specialists	0.257362	0.528945	0.284963	0.284417	0.405716	0.140116	0.0596308	137.811
Procolophon_trigoniceps	PR_prcn	Prehension_Specialists	0.315085	0.545713	0.227629	0.296124	0.349185	0.0909375	0.00424747	120.729
Lotosaurus	Psd	Prehension_Specialists	0.242332	0.291589	0.219361	0.210627	0.141757	0.133383	0.0598404	124.665
Shansiodon	DCYN_Shan	Prehension_Specialists	0.295938	0.642637	0.130299	0.301453	0.333114	0.5342	0.128294	138.129
Langbergia_modisei	Cyn_Trir	Prehension_Specialists	0.245802	0.490207	0.117076	0.305594	0.469964	0.183087	0.0790599	150.49
Placerias	Dcyn_Sthl	Durophagous Specialists	0.354541	0.736166	0.189481	0.352517	0.523682	0.23245	0.2479	120.31
Sinognathus_gracilis	Cyn_Trir	Durophagous Specialists	0.363748	0.577983	0.145383	0.408812	0.401301	0.204918	0.199234	141.617
Hypsognathus_fenneri	PR_lep	Durophagous Specialists	0.374587	0.685377	0.29625	0.601782	0.481853	0.176347	0.366638	125.631
Leptopleuron_lacertinum	PR_lep	Durophagous Specialists	0.321671	0.575412	0.304288	0.364648	0.391779	0.182958	0.259325	123.746
Mandaphon_nadra	PR_lep	Durophagous Specialists	0.306379	0.521289	0.237532	0.341555	0.417603	0.191728	0.293754	113.205
Dolichuranus_primaevus	DCYN_Kan	Shearing Pulpers	0.272282	0.601607	0.125516	0.293599	0.480177	0.396634	0.0395458	115.975
Kannemeyeria_latirostris	DCYN_Kan	Shearing Pulpers	0.288116	0.617801	0.182875	0.26045	0.478046	0.30821	0.116943	127.399
Moghreberia_nmachouensis	DCYN_Kan	Shearing Pulpers	0.286096	0.561833	0.123375	0.207911	0.485405	0.324285	0.0795854	118.153
Parakannemeyeria_ningwuensis	DCYN_Kan	Shearing Pulpers	0.338288	0.729519	0.202541	0.302659	0.458371	0.330687	0.108565	119.297
Shaanbeikannemeyeria_buerdongia	DCYN_Kan	Shearing Pulpers	0.373716	0.79605	0.0744837	0.324254	0.483061	0.394775	0.00526223	105.327
Sinokannemeyeria_yingchiaoensis	DCYN_Kan	Shearing Pulpers	0.30343	0.610807	0.142835	0.294564	0.486849	0.437531	0.0121778	121.424
Wadiasaurus_indicus	DCYN_Kan	Shearing Pulpers	0.308118	0.632209	0.130355	0.275657	0.475164	0.306405	0.0275394	126.526
Xiyukannemeyeria_brevirostris	DCYN_Kan	Shearing Pulpers	0.284419	0.725388	0.179871	0.26296	0.574	0.406108	0.0581883	111.647
Lystrosaurus_hedini	DCYN_Lyst	Shearing Pulpers	0.329267	0.742731	0.146268	0.369625	0.510761	0.41654	0.124037	109.735
Lystrosaurus_maccaigi	DCYN_Lyst	Shearing Pulpers	0.343734	0.71687	0.246775	0.319585	0.43914	0.38074	0.0582332	114.715
Lystrosaurus_murrayi	DCYN_Lyst	Shearing Pulpers	0.323361	0.563395	0.145706	0.283774	0.372893	0.379934	0.0513995	109.182
Lystrosaurus_robustus	DCYN_Lyst	Shearing Pulpers	0.275043	0.679962	0.162211	0.359125	0.549824	0.493396	0.0635451	115.179
Myosaurus	DCYN_Lyst	Shearing Pulpers	0.3364	0.810345	0.19231	0.323301	0.559907	0.30945	0.114938	121.968
Rhinodicynodon_gracile	DCYN_Shan	Shearing Pulpers	0.329416	0.683891	0.144332	0.315633	0.49318	0.512422	0.101516	135.056
Tetragonias_njalilus	DCYN_Shan	Shearing Pulpers	0.344314	0.641845	0.0831376	0.295305	0.478847	0.399304	0.149297	128.555
Angonisaurus_cruickshanki	Dcyn_Sthl	Shearing Pulpers	0.357549	0.76376	0.2499	0.346936	0.445784	0.390865	0.111522	103.968
Dinodontosaurus	Dcyn_Sthl	Shearing Pulpers	0.315873	0.609655	0.110577	0.316032	0.463706	0.522188	0.174166	120.194
Ischigualastia_jenseni	Dcyn_Sthl	Shearing Pulpers	0.324842	0.662995	0.114007	0.390173	0.536161	0.475381	0.146561	114.849
Jachaleria_colorata	Dcyn_Sthl	Shearing Pulpers	0.299894	0.592041	0.177468	0.218725	0.400223	0.379061	0.0533701	143.123
Stahleckeria_potens	Dcyn_Sthl	Shearing Pulpers	0.309308	0.767687	0.179301	0.25137	0.573388	0.398688	0.0861798	126.94
Isalorhynchus_genovefae	Rhync	Shearing Pulpers	0.269839	0.59417	0.144739	0.31165	0.480201	0.303399	0.0315394	117.841
Hyperodapedon_gordoni	Rhync_Hyp	Shearing Pulpers	0.267189	0.800549	0.161857	0.274865	0.593729	0.275446	0.0346612	126.811
Hyperodapedon_huxleyi	Rhync_Hyp	Shearing Pulpers	0.265515	0.687139	0.14099	0.34171	0.58047	0.378786	0.04047	119.038
Hyperodapedon_sanjuanensis	Rhync_Hyp	Shearing Pulpers	0.263321	0.618325	0.159108	0.317918	0.513081	0.316187	0.0641524	122.302
Teyumbaita_sulcognathus	Rhync_Hyp	Shearing Pulpers	0.254849	0.560376	0.195574	0.256755	0.561167	0.241108	0.00188053	129.095
Exaeretodon_argentinus	CYG_GmpS	Heavy Oral Processors	0.333722	0.768646	0.0430397	0.434467	0.544742	0.203418	0.0245711	138.943
Menadon_besairiei	CYG_GmpS	Heavy Oral Processors	0.353905	0.675286	0.120715	0.40225	0.449138	0.162965	0.0675094	150.152
Ruberodon_roychowdhurii	CYG_GmpS	Heavy Oral Processors	0.333319	0.881598	0.0482123	0.583208	0.585647	0.140392	0.015133	137.223
Cricodon_metabolus	Cyn_Trir	Heavy Oral Processors	0.36802	0.730374	0.0908389	0.541524	0.481699	0.233629	0.133776	124.892
Trirachodon	Cyn_Trir	Heavy Oral Processors	0.317046	0.622044	0.144037	0.496645	0.483307	0.274278	0.141087	142.725
Andescynodon	Cyn_Trv	Heavy Oral Processors	0.380961	0.725615	0.0551999	0.224511	0.452291	0.156179	0.0441129	120.419
Boreogomphodon_jeffersoni	Cyn_Trv	Heavy Oral Processors	0.318774	0.757003	0.1009	0.494108	0.545368	0.248621	0.0225759	135.914
Cynognathus_crateronotus	Cyn_Trv	Heavy Oral Processors	0.340727	0.703533	0.10225	0.385447	0.488513	0.240166	0.00683011	138.244
Dadadon_isaloi	Cyn_Trv	Heavy Oral Processors	0.33839	0.535824	0.0441505	0.434353	0.353054	0.116865	0.0221601	141.194
Diademodon	Cyn_Trv	Heavy Oral Processors	0.332187	0.725174	0.129601	0.480348	0.515141	0.195896	0.033652	136.054
Luangwa_drysdalli	Cyn_Trv	Heavy Oral Processors	0.300644	0.650292	0.0607371	0.350466	0.519134	0.180512	0.0217043	137.311
Massetognathus_pascuali	Cyn_Trv	Heavy Oral Processors	0.318508	0.630942	0.0988152	0.334745	0.446592	0.1779	0.0383043	146.42
Pascualgnathus_polanskii	Cyn_Trv	Heavy Oral Processors	0.316416	0.651362	0.06179	0.419503	0.535538	0.15619	0.166343	139.421
Siriusgnathus_niemeyerorum	Cyn_Trv	Heavy Oral Processors	0.259793	0.628536	0.0206755	0.371722	0.57328	0.179454	0.0371053	123.444
Traversodon_stahleckeri	Cyn_Trv	Heavy Oral Processors	0.444274	0.853149	0.121594	0.40983	0.445475	0.128512	0.058582	142.396
Bienotherium_yunnanense	Mml_Trt	Heavy Oral Processors	0.385182	1.01584	0.0509061	0.621355	0.639028	0.193979	0.147267	152.224
Bocatherium_mexicanum	Mml_Trt	Heavy Oral Processors	0.44879	1.10237	0.0683928	0.718582	0.589783	0.336597	0.0400392	147.988
Kayentatherium_wellesi	Mml_Trt	Heavy Oral Processors	0.422299	0.900201	0.0966858	0.602074	0.515016	0.20109	0.100545	134.731
Oligokyphus	Mml_Trt	Heavy Oral Processors	0.310682	0.721443	0.124624	0.49963	0.572208	0.182104	0.142181	151.639
Tritylodon	Mml_Trt	Heavy Oral Processors	0.390657	0.849071	0.118911	0.534466	0.486668	0.206909	0.0391175	152.364
Yunnanodon	Mml_Trt	Heavy Oral Processors	0.458739	0.94203	0.0992651	0.68747	0.500254	0.278936	0.0627049	131.079
Edentosuchus	Psd	Heavy Oral Processors	0.260636	0.517501	0.101481	0.258946	0.486176	0.176625	0.00629891	159.496
Microgomphodon_oligocynus	Thero	Heavy Oral Processors	0.299418	0.535434	0.068384	0.308919	0.434727	0.184467	0.0457607	141.632

## Sheet: S8. Taxa by Timebin and FFG
Timebin	Taxa	Clade	FFG	FFsG
Induan	Lystrosaurus_hedini	DCYN_Lyst	Shearing Pulpers
Induan	Lystrosaurus_maccaigi	DCYN_Lyst	Shearing Pulpers
Induan	Lystrosaurus_murrayi	DCYN_Lyst	Shearing Pulpers
Induan	Lystrosaurus_robustus	DCYN_Lyst	Shearing Pulpers
Induan	Myosaurus_sp	DCYN_Lyst	Shearing Pulpers
Induan	Coletta_seca	PR_B_Prcd	Prehension_Generalists	IG_Tougher_Generalists
Induan	Contritosaurus_simus	PR_B_Prcd	Prehension_Generalists	IG_Tougher_Generalists
Induan	Lasasaurus_beltanae	PR_B_Prcd	Prehension_Generalists	IG_Basal_Generalists
Induan	Phaanthosaurus_ignatjevi	PR_B_Prcd	Prehension_Generalists	IG_Tougher_Generalists
Induan	Sauropareion_anoplus	PR_B_Prcd	Prehension_Generalists	IG_Tougher_Generalists
Induan	Owenetta_kitchingorum	PR_ow	Prehension_Generalists	IG_Tougher_Generalists
Induan	Owenetta_rubidgei	PR_ow	Prehension_Specialists
Induan	Procolophon_trigoniceps	PR_prcn	Prehension_Specialists
Olenekian	Kitchingnathus_untabeni	PR_B_Prcd	Prehension_Generalists	IG_Tougher_Generalists
Olenekian	Lasasaurus_beltanae	PR_B_Prcd	Prehension_Generalists	IG_Basal_Generalists
Olenekian	Orenburgia_bruma	PR_prcn	Prehension_Generalists	IG_Tougher_Generalists
Olenekian	Samaria_concinna	PR_prcn	Prehension_Generalists	IG_Tougher_Generalists
Olenekian	Timanophon_raridentatus	PR_prcn	Prehension_Generalists	IG_Tougher_Generalists
Olenekian	Tichvinskia_vjatkensis	PR_B_Prcd	Prehension_Specialists
Olenekian	Eumetabolodon_bathycephalus	PR_prcn	Prehension_Specialists
Olenekian	Kapes_majmesculae	PR_prcn	Prehension_Specialists
Olenekian	Procolophon_trigoniceps	PR_prcn	Prehension_Specialists
Olenekian	Langbergia_modisei	Cyn_Trir	Prehension_Specialists
Olenekian	Lystrosaurus_murrayi	DCYN_Lyst	Shearing Pulpers
Olenekian	Cynognathus_crateronotus	Cyn_Trv	Heavy Oral Processors
Olenekian	Microgomphodon_oligocynus	Thero	Heavy Oral Processors
Anisian	Pamelaria_dolichotrachela	AlloK	Prehension_Generalists	IG_Basal_Generalists
Anisian	Rhynchosaurus_articeps	B_Rhync	Prehension_Generalists	IG_Light Oral Processors
Anisian	Eohyosaurus_wolvaardti	B_Rhync	Prehension_Specialists
Anisian	Mesosuchus_browni	B_Rhync	Prehension_Specialists
Anisian	Fodonyx_spenceri	Rhync	Prehension_Generalists	IG_Light Oral Processors
Anisian	Langeronyx_brodiei	Rhync	Prehension_Specialists
Anisian	Sinognathus_gracilis	Cyn_Trir	Durophagous_Specialists
Anisian	Cricodon_metabolus	Cyn_Trir	Heavy Oral Processors
Anisian	Trirachodon_sp	Cyn_Trir	Heavy Oral Processors
Anisian	Andescynodon_mendozensis	Cyn_Trv	Heavy Oral Processors
Anisian	Cynognathus_crateronotus	Cyn_Trv	Heavy Oral Processors
Anisian	Diademodon_sp.	Cyn_Trv	Heavy Oral Processors
Anisian	Dolichuranus_primaevus	DCYN_Kan	Shearing Pulpers
Anisian	Kannemeyeria_latirostris	DCYN_Kan	Shearing Pulpers
Anisian	Parakannemeyeria_ningwuensis	DCYN_Kan	Shearing Pulpers
Anisian	Shaanbeikannemeyeria_buerdongia	DCYN_Kan	Shearing Pulpers
Anisian	Sinokannemeyeria_yingchiaoensis	DCYN_Kan	Shearing Pulpers
Anisian	Wadiasaurus_indicus	DCYN_Kan	Shearing Pulpers
Anisian	Xiyukannemeyeria_brevirostris	DCYN_Kan	Shearing Pulpers
Anisian	Shansiodon_sp	DCYN_Shan	Prehension_Specialists
Anisian	Rhinodicynodon_gracile	DCYN_Shan	Shearing Pulpers
Anisian	Angonisaurus_cruickshanki	Dcyn_Sthl	Shearing Pulpers
Anisian	Thelephon_contritus	PR_prcn	Prehension_Generalists	IG_Tougher_Generalists
Anisian	Eumetabolodon_bathycephalus	PR_prcn	Prehension_Specialists
Anisian	Kapes_bentoni	PR_prcn	Prehension_Specialists
Anisian	Kapes_majmesculae	PR_prcn	Prehension_Specialists
Anisian	Bauria_cynops	Thero	Prehension_Generalists	IG_Light Oral Processors
Anisian	Traversodontoides_wangwuensis	Thero	Prehension_Generalists	IG_Light Oral Processors
Anisian	Microgomphodon_oligocynus	Thero	Heavy Oral Processors
Ladinian	Candelaria_barbouri	PR_ow	Prehension_Generalists	IG_Tougher_Generalists
Ladinian	Cricodon_metabolus	Cyn_Trir	Heavy Oral Processors
Ladinian	Cynognathus_crateronotus	Cyn_Trv	Heavy Oral Processors
Ladinian	Diademodon_sp.	Cyn_Trv	Heavy Oral Processors
Ladinian	Luangwa_drysdalli	Cyn_Trv	Heavy Oral Processors
Ladinian	Massetognathus_pascuali	Cyn_Trv	Heavy Oral Processors
Ladinian	Traversodon_stahleckeri	Cyn_Trv	Heavy Oral Processors
Ladinian	Tetragonias_njalilus	DCYN_Shan	Shearing Pulpers
Ladinian	Angonisaurus_cruickshanki	Dcyn_Sthl	Shearing Pulpers
Ladinian	Dinodontosaurus_sp	Dcyn_Sthl	Shearing Pulpers
Ladinian	Stahleckeria_potens	Dcyn_Sthl	Shearing Pulpers
Ladinian	Mandaphon_nadra	PR_lep	Durophagous_Specialists
Ladinian	Lotosaurus_adentus	Psd	Prehension_Specialists
Ladinian	Stenaulorhynchus_sp	Rhync	Prehension_Generalists	IG_Light Oral Processors
Ladinian	Microgomphodon_oligocynus	Thero	Heavy Oral Processors
L_Carnian	Azendohsaurus_madagaskarensis	AlloK	Prehension_Generalists	IG_Basal_Generalists
L_Carnian	Lotosaurus_adentus	Psd	Prehension_Specialists
L_Carnian	Dinodontosaurus_sp	Dcyn_Sthl	Shearing Pulpers
L_Carnian	Stahleckeria_potens	Dcyn_Sthl	Shearing Pulpers
L_Carnian	Isalorhynchus_genovefae	Rhync	Shearing Pulpers
L_Carnian	Menadon_besairiei	CYG_GmpS	Heavy Oral Processors
L_Carnian	Cricodon_metabolus	Cyn_Trir	Heavy Oral Processors
L_Carnian	Cynognathus_crateronotus	Cyn_Trv	Heavy Oral Processors
L_Carnian	Dadadon_isaloi	Cyn_Trv	Heavy Oral Processors
L_Carnian	Diademodon_sp.	Cyn_Trv	Heavy Oral Processors
L_Carnian	Luangwa_drysdalli	Cyn_Trv	Heavy Oral Processors
L_Carnian	Massetognathus_pascuali	Cyn_Trv	Heavy Oral Processors
L_Carnian	Pascualgnathus_polanskii	Cyn_Trv	Heavy Oral Processors
L_Carnian	Traversodon_stahleckeri	Cyn_Trv	Heavy Oral Processors
L_Carnian	Microgomphodon_oligocynus	Thero	Heavy Oral Processors
U_Carnian	Azendohsaurus_madagaskarensis	AlloK	Prehension_Generalists	IG_Basal_Generalists
U_Carnian	Longosuchus_meadei	Aet_Des	Prehension_Specialists
U_Carnian	Stagonolepis_robertsoni	Aet_Des	Prehension_Specialists
U_Carnian	Teraterpeton_hrynewichorum	AlloK	Prehension_Specialists
U_Carnian	Trilophosaurus_buettneri	AlloK	Prehension_Generalists	IG_Light Oral Processors
U_Carnian	Exaeretodon_argentinus	CYG_GmpS	Heavy Oral Processors
U_Carnian	Ruberodon_roychowdhurii	CYG_GmpS	Heavy Oral Processors
U_Carnian	Boreogomphodon_jeffersoni	Cyn_Trv	Heavy Oral Processors
U_Carnian	Siriusgnathus_niemeyerorum	Cyn_Trv	Heavy Oral Processors
U_Carnian	Moghreberia_nmachouensis	DCYN_Kan	Shearing Pulpers
U_Carnian	Ischigualastia_jenseni	Dcyn_Sthl	Shearing Pulpers
U_Carnian	Placerias_hesternus_(gigas)	Dcyn_Sthl	Durophagous_Specialists
U_Carnian	Pisanosaurus_mertii	DINO_M_Sile	Prehension_Generalists	IG_Light Oral Processors
U_Carnian	Silesaurus_opolensis	DINO_M_Sile	Prehension_Specialists
U_Carnian	Bagualosaurus_agudoensis	DINO_SpdM_B	Prehension_Specialists
U_Carnian	Buriolestes_schultzi	DINO_SpdM_B	Prehension_Generalists	IG_Basal_Generalists
U_Carnian	Eoraptor_lunensis	DINO_SpdM_B	Prehension_Generalists	IG_Basal_Generalists
U_Carnian	Pampadromaeus_barberenai	DINO_SpdM_B	Prehension_Generalists	IG_Basal_Generalists
U_Carnian	Panphagia_protos	DINO_SpdM_B	Prehension_Generalists	IG_Basal_Generalists
U_Carnian	Leptopleuron_lacertinum	PR_lep	Durophagous_Specialists
U_Carnian	Hyperodapedon_gordoni	Rhync_Hyp	Shearing Pulpers
U_Carnian	Hyperodapedon_huxleyi	Rhync_Hyp	Shearing Pulpers
U_Carnian	Hyperodapedon_sanjuanensis	Rhync_Hyp	Shearing Pulpers
U_Carnian	Teyumbaita_sulcognathus	Rhync_Hyp	Shearing Pulpers
L_Norian	Trilophosaurus_buettneri	AlloK	Prehension_Generalists	IG_Light Oral Processors
L_Norian	Aetosaurus_ferratus	Aet_aet	Prehension_Specialists
L_Norian	Paratypothorax_andressorum	Aet_aet	Prehension_Specialists
L_Norian	Typothorax_sp	Aet_aet	Prehension_Specialists
L_Norian	Desmatosuchus_haplocerus	Aet_Des	Prehension_Specialists
L_Norian	Exaeretodon_argentinus	CYG_GmpS	Heavy Oral Processors
L_Norian	Boreogomphodon_jeffersoni	Cyn_Trv	Heavy Oral Processors
L_Norian	Siriusgnathus_niemeyerorum	Cyn_Trv	Heavy Oral Processors
L_Norian	Placerias_hesternus_(gigas)	Dcyn_Sthl	Durophagous_Specialists
L_Norian	Ischigualastia_jenseni	Dcyn_Sthl	Shearing Pulpers
L_Norian	Jachaleria_colorata	Dcyn_Sthl	Shearing Pulpers
L_Norian	Pisanosaurus_mertii	DINO_M_Sile	Prehension_Generalists	IG_Light Oral Processors
L_Norian	Macrocollum_itaquii	DINO_SpdM_Plt	Prehension_Generalists	IG_Tougher_Generalists
L_Norian	Plateosaurus_engelhardti	DINO_SpdM_Plt	Prehension_Generalists	IG_Basal_Generalists
L_Norian	Unaysaurus_tolentinoi	DINO_SpdM_Plt	Prehension_Generalists	IG_Basal_Generalists
L_Norian	Soturnia_caliodon	PR_lep	Prehension_Generalists	IG_Light Oral Processors
L_Norian	Revueltosaurus_callenderi	Psd	Prehension_Generalists	IG_Tougher_Generalists
M_Norian	Aetosaurus_ferratus	Aet_aet	Prehension_Specialists
M_Norian	Paratypothorax_andressorum	Aet_aet	Prehension_Specialists
M_Norian	Stenomyti_huangae	Aet_aet	Prehension_Specialists
M_Norian	Typothorax_sp	Aet_aet	Prehension_Specialists
M_Norian	Desmatosuchus_haplocerus	Aet_Des	Prehension_Specialists
M_Norian	Neoaetosauroides_engaeus	Aet_Des	Prehension_Specialists
M_Norian	Trilophosaurus_buettneri	AlloK	Prehension_Generalists	IG_Light Oral Processors
M_Norian	Ischigualastia_jenseni	Dcyn_Sthl	Shearing Pulpers
M_Norian	Placerias_hesternus_(gigas)	Dcyn_Sthl	Durophagous_Specialists
M_Norian	Efraasia_minor	DINO_SpdM_B	Prehension_Generalists	IG_Basal_Generalists
M_Norian	Coloradisaurus_brevis	DINO_SpdM_Mss	Prehension_Generalists	IG_Basal_Generalists
M_Norian	Plateosaurus_engelhardti	DINO_SpdM_Plt	Prehension_Generalists	IG_Basal_Generalists
M_Norian	Riojasaurus_incertus	DINO_SpdM_Plt	Prehension_Generalists	IG_Basal_Generalists
M_Norian	Revueltosaurus_callenderi	Psd	Prehension_Generalists	IG_Tougher_Generalists
U_Norian	Plateosaurus_engelhardti	DINO_SpdM_Plt	Prehension_Generalists	IG_Basal_Generalists
U_Norian	Melanorosaurus_readi	DINO_SpdM_SpdF	Prehension_Generalists	IG_Tougher_Generalists
U_Norian	Mussaurus_patagonicus	DINO_SpdM_SpdF	Prehension_Generalists	IG_Basal_Generalists
U_Norian	Revueltosaurus_callenderi	Psd	Prehension_Generalists	IG_Tougher_Generalists
U_Norian	Aetosaurus_ferratus	Aet_aet	Prehension_Specialists
U_Norian	Paratypothorax_andressorum	Aet_aet	Prehension_Specialists
U_Norian	Stenomyti_huangae	Aet_aet	Prehension_Specialists
U_Norian	Typothorax_sp	Aet_aet	Prehension_Specialists
U_Norian	Desmatosuchus_haplocerus	Aet_Des	Prehension_Specialists
U_Norian	Hypsognathus_fenneri	PR_lep	Durophagous_Specialists
U_Norian	Ischigualastia_jenseni	Dcyn_Sthl	Shearing Pulpers
Rhaetian	Effigia_okeeffeae	Psd	Prehension_Generalists	IG_Tougher_Generalists
Rhaetian	Melanorosaurus_readi	DINO_SpdM_SpdF	Prehension_Generalists	IG_Tougher_Generalists
Rhaetian	Plateosaurus_engelhardti	DINO_SpdM_Plt	Prehension_Generalists	IG_Basal_Generalists
Rhaetian	Pantydraco_caducus	DINO_SpdM_B	Prehension_Specialists
Rhaetian	Thecodontosaurus_sp	DINO_SpdM_B	Prehension_Specialists
Rhaetian	Hypsognathus_fenneri	PR_lep	Durophagous_Specialists
Rhaetian	Ischigualastia_jenseni	Dcyn_Sthl	Shearing Pulpers
Rhaetian	Oligokyphus_sp	Mml_Trt	Heavy Oral Processors
Hettangian	Abrictosaurus_consors	DINO_Orn	Prehension_Generalists	IG_Light Oral Processors
Hettangian	Eocursor_parvus	DINO_Orn_Thy	Prehension_Generalists	IG_Tougher_Generalists
Hettangian	Lesothosaurus_diagnosticus	DINO_Orn_Thy	Prehension_Generalists	IG_Tougher_Generalists
Hettangian	Adeopapposaurus_mognai	DINO_SpdM_Mss	Prehension_Generalists	IG_Tougher_Generalists
Hettangian	Lufengosaurus_huenei	DINO_SpdM_Mss	Prehension_Generalists	IG_Basal_Generalists
Hettangian	Massospondylus_kaalae	DINO_SpdM_Mss	Prehension_Generalists	IG_Tougher_Generalists
Hettangian	Aardonyx_celestae	DINO_SpdM_SpdF	Prehension_Generalists	IG_Basal_Generalists
Hettangian	Chuxiongosaurus_sp	DINO_SpdM_SpdF	Prehension_Generalists	IG_Basal_Generalists
Hettangian	Jingshanosaurus_xinwaensis	DINO_SpdM_SpdF	Prehension_Generalists	IG_Tougher_Generalists
Hettangian	Leyesaurus_marayensis	DINO_SpdM_Mss	Prehension_Specialists
Hettangian	Yimenosaurus_youngi	DINO_SpdM_Spd	Prehension_Specialists
Hettangian	Yunnanosaurus_huangi	DINO_SpdM_SpdF	Prehension_Specialists
Hettangian	Oligokyphus_sp	Mml_Trt	Heavy Oral Processors
Hettangian	Tritylodon_longaevus	Mml_Trt	Heavy Oral Processors
Sinemurian	Heterodontosaurus_tucki	DINO_Orn	Prehension_Specialists
Sinemurian	Abrictosaurus_consors	DINO_Orn	Prehension_Generalists	IG_Light Oral Processors
Sinemurian	Lesothosaurus_diagnosticus	DINO_Orn_Thy	Prehension_Generalists	IG_Tougher_Generalists
Sinemurian	Scelidosaurus_harrisonii	DINO_Orn_Thy	Prehension_Generalists	IG_Light Oral Processors
Sinemurian	Adeopapposaurus_mognai	DINO_SpdM_Mss	Prehension_Generalists	IG_Tougher_Generalists
Sinemurian	Lufengosaurus_huenei	DINO_SpdM_Mss	Prehension_Generalists	IG_Basal_Generalists
Sinemurian	Massospondylus_kaalae	DINO_SpdM_Mss	Prehension_Generalists	IG_Tougher_Generalists
Sinemurian	Aardonyx_celestae	DINO_SpdM_SpdF	Prehension_Generalists	IG_Basal_Generalists
Sinemurian	Chuxiongosaurus_sp	DINO_SpdM_SpdF	Prehension_Generalists	IG_Basal_Generalists
Sinemurian	Lamplughsaura_dharmaramensis	DINO_SpdM_SpdF	Prehension_Generalists	IG_Tougher_Generalists
Sinemurian	Yizhousaurus_sunae	DINO_SpdM_SpdF	Prehension_Generalists	IG_Tougher_Generalists
Sinemurian	Leyesaurus_marayensis	DINO_SpdM_Mss	Prehension_Specialists
Sinemurian	Yimenosaurus_youngi	DINO_SpdM_Spd	Prehension_Specialists
Sinemurian	Anchisaurus_polyzelus	DINO_SpdM_SpdF	Prehension_Specialists
Sinemurian	Yunnanosaurus_huangi	DINO_SpdM_SpdF	Prehension_Specialists
Sinemurian	Bienotherium_yunnanense	Mml_Trt	Heavy Oral Processors
Sinemurian	Oligokyphus_sp	Mml_Trt	Heavy Oral Processors
Sinemurian	Tritylodon_longaevus	Mml_Trt	Heavy Oral Processors
Sinemurian	Yunnanodon_sp	Mml_Trt	Heavy Oral Processors
Pliensbachian	Bocatherium_mexicanum	Mml_Trt	Heavy Oral Processors
Pliensbachian	Kayentatherium_wellesi	Mml_Trt	Heavy Oral Processors
Pliensbachian	Oligokyphus_sp	Mml_Trt	Heavy Oral Processors
Pliensbachian	Sarahsaurus_aurifontanalis	DINO_SpdM_Mss	Prehension_Generalists	IG_Basal_Generalists
Pliensbachian	Edentosuchus_(Kayenta_form)	Psd	Heavy Oral Processors
Toacian	Manidens_condorensis	DINO_Orn	Prehension_Specialists
Toacian	Emausaurus_ernsti	DINO_Orn_Thy	Prehension_Generalists	IG_Basal_Generalists
Toacian	Tazoudasaurus_naimi	DINO_SpdM_Spd	Prehension_Generalists	IG_Tougher_Generalists

## Sheet: S9. FFGs Through Time
Timebin	Total Taxa	Ingestion Generalists	IG Basal Generalists	IC Tough Generalists	IG Light Oral Processors	Prehension Specialists	Durophagous Specialists	Shearing Pulpers	Heavy Oral Processors	PR	THP	ARCH	ARCHM	PSD	DINOM	PR_ow	PR_B_Prcd	PR_prcn	PR_lep	DCYN	THERO	CYN	TRTYL	ALLOK	TRIL	B_RHYNC	RHYNC	HYP_RHYNC	Psd	Aet	DINO_M_Sile	DINO_SpdM_B	DINO_SpdM_Plt	DINO_SpdM_Mss	DINO_SpdM_SpdF	DINO_SpdM_Spd	DINO_Orn	DINO_Orn_Thy
Induan	13	6	1	5	0	2	0	5	0	8	5	0	0	0	0	2	5	1	0	5	0	0	0	0	0	0	0	0	0	0	0	0	0	0	0	0	0	0
Olenekian	13	5	1	4	0	5	0	1	2	9	4	0	0	0	0	0	3	6	0	1	1	2	0	0	0	0	0	0	0	0	0	0	0	0	0	0	0	0
Anisian	29	6	1	1	4	7	1	9	6	4	19	6	6	0	0	0	0	4	0	10	3	6	0	1	0	3	2	0	0	0	0	0	0	0	0	0	0	0
Ladinian	15	2	0	1	1	1	1	4	7	2	11	2	1	1	0	1	0	0	1	4	1	6	0	0	0	0	1	0	1	0	0	0	0	0	0	0	0	0
L_Carnian	15	1	1	0	0	1	0	3	10	0	12	3	2	1	0	0	0	0	0	2	1	9	0	1	0	0	1	0	1	0	0	0	0	0	0	0	0	0
U_Carnian	24	7	5	2	0	5	2	6	4	1	7	16	7	2	7	0	0	0	1	3	0	4	0	1	2	0	0	4	0	2	2	5	0	0	0	0	0	0
L_Norian	17	7	2	2	3	4	1	2	3	1	6	10	1	5	4	0	0	0	1	3	0	3	0	0	1	0	0	0	1	4	1	0	3	0	0	0	0	0
M_Norian	14	6	4	1	1	6	1	1	0	0	2	12	1	7	4	0	0	0	0	2	0	0	0	0	1	0	0	0	1	6	0	1	2	1	0	0	0	0
U_Norian	11	4	2	2	0	5	1	1	0	1	1	9	0	6	3	0	0	0	1	1	0	0	0	0	0	0	0	0	1	5	0	0	1	0	2	0	0	0
Rhaetian	8	3	1	2	0	2	1	1	1	1	2	5	0	1	4	0	0	0	1	1	0	0	1	0	0	0	0	0	1	0	0	2	1	0	1	0	0	0
Hettangian	14	9	3	5	1	3	0	0	2	0	2	12	0	0	12	0	0	0	0	0	0	0	2	0	0	0	0	0	0	0	0	0	0	4	4	1	1	2
Sinemurian	19	10	3	5	2	5	0	0	4	0	4	15	0	0	15	0	0	0	0	0	0	0	4	0	0	0	0	0	0	0	0	0	0	4	6	1	2	2
Pliensbachian	5	1	1	0	0	0	0	0	4	0	3	2	0	1	1	0	0	0	0	0	0	0	3	0	0	0	0	0	1	0	0	0	0	1	0	0	0	0
Toacian	3	2	1	1	0	1	0	0	0	0	0	3	0	0	3	0	0	0	0	0	0	0	0	0	0	0	0	0	0	0	0	0	0	0	0	1	1	1

[truncated: 1 more sheets: S10. Assemblage Compositions]
