# Supplementary material for: Niche partitioning shaped herbivore macroevolution through the early Mesozoic
Source: Nat Commun. 2021 May 14;12:2796. doi: 10.1038/s41467-021-23169-x (PMC8121902; doi:10.1038/s41467-021-23169-x)
Supplement: Supplementary file 4 — Supplementary Data 11-16 [file 41467_2021_23169_MOESM4_ESM.xlsx]

## Sheet: Contents
Niche partitioning shaped herbivore macroevolution through the early Mesozoic.
Suresh A. Singh[1]*, Armin Elsler1, Thomas L. Stubbs1, Russell Bond1, Emily J. Rayfield1 & Michael J. Benton1.
Supplementary Data (Continued)
[1]School of Earth Sciences, University of Bristol, Life Sciences Building, Tyndall Avenue, Bristol,
BS8 1TQ, UK. *e-mail: ss1314@bristol.ac.uk
Contents
Supplementary Data 11……………………………………………………..…………………………S11
FFGs per assemblage (Source data for Fig. 4)
Supplementary Data 12……………………………………………………..…………………………S12
Reference list for all taxon images.
Supplementary Data 13……………………………………………………..…………………………S13
First and last appearance dates for all taxa.
Supplementary Data 14……………………………………………………..…………………………S14
External cluster validation groups
Supplementary Data 15……………………………………………………..…………………………S15
Logit cluster groups
Supplementary Data 16……………………………………………………..…………………………S16
Logit feeding functional group functional characteristics (Source data for Fig. S6)

## Sheet: S11. Assemblage_FFGs
Site	FFGs	Alt_FFG	Clade1	Clade2	Clade3	Number_of_Taxa	Number_of_FFG_Conflicts		Group	FFG	Additional_FFG
Lystrosaurus_AZ	Shearing Pulpers		Dicynodontia			3			PR_ow	B_IG_Tougher_Generalists
Lystrosaurus_AZ	IG_Tougher_Generalists		Procolophonoidea	Basal Procolophonidae		3			PR_B_Prcd	B_IG_Tougher_Generalists
Lystrosaurus_AZ	Durophagous_Specialists		Procolophonoidea	Leptopleuroninae		1			PR_prcn	B_IG_Tougher_Generalists	B_Prehension_Specialists
Lystrosaurus_AZ	IG_Tougher_Generalists		Procolophonoidea	Owenettidae		2			PR_lep	C_Durophagous_Specialists
Lystrosaurus_AZ	IG_Tougher_Generalists	B_Prehension_Specialists	Procolophonoidea	Procolophoninae		1	3		Thero	C_IG_Light Oral Processors
Cynognathus_AZ_b	IG_Light Oral Processors		Bauridae			1			Cyn	E_Heavy Oral Processors
Cynognathus_AZ_b	Heavy Oral Processors		Cynognathia			3			Mml_Trt	E_Heavy Oral Processors
Cynognathus_AZ_b	Shearing Pulpers		Dicynodontia			2			Dcyn	D_Shearing Pulpers
Cynognathus_AZ_b	IG_Tougher_Generalists		Procolophonoidea	Basal Procolophonidae		1			B_Rhync	B_Prehension_Specialists
Cynognathus_AZ_b	Durophagous_Specialists		Procolophonoidea	Leptopleuroninae		1			Rhync	C_IG_Light Oral Processors
Cynognathus_AZ_b	IG_Tougher_Generalists	B_Prehension_Specialists	Procolophonoidea	Procolophoninae		3			Rhync_Hyp	D_Shearing Pulpers
Cynognathus_AZ_b	Prehension_Specialists		Rhynchosauria	Basal Rhynchosauria		2			AlloK_Az	A_IG_Basal_Generalists
Cynognathus_AZ_b	IG_Light Oral Processors		Rhynchosauria	Rhynchosauridae		1	3		AlloK_TriL	C_IG_Light Oral Processors	B_Prehension_Specialists
Ehrmaying_L	IG_Light Oral Processors		Bauridae			3			DINO_M_Sile	C_IG_Light Oral Processors	B_Prehension_Specialists
Ehrmaying_L	Shearing Pulpers		Dicynodontia			6	0		DINO_SpdM_B	A_IG_Basal_Generalists	B_Prehension_Specialists
Ehrmaying_U	IG_Light Oral Processors		Bauridae			4			DINO_SpdM_Plt	A_IG_Basal_Generalists
Ehrmaying_U	Heavy Oral Processors		Cynognathia			1			DINO_SpdM_Mss	A_IG_Basal_Generalists
Ehrmaying_U	Shearing Pulpers		Dicynodontia			11			DINO_SpdM_SpdF	B_IG_Tougher_Generalists
Ehrmaying_U	Durophagous_Specialists		Procolophonoidea	Leptopleuroninae		1	0		DINO_SpdM_Spd	B_IG_Tougher_Generalists	B_Prehension_Specialists
Yerrapalli	IG_Basal_Generalists		Allokotosauria	Azendohsauridae		1			DINO_Orn	B_Prehension_Specialists
Yerrapalli	Shearing Pulpers		Dicynodontia			2			DINO_Orn_Thy	B_IG_Tougher_Generalists
Yerrapalli	IG_Light Oral Processors		Rhynchosauria	Rhynchosauridae		1	0		Psd_Pop	B_IG_Tougher_Generalists	B_Prehension_Specialists
Donguz	IG_Light Oral Processors		Bauridae			4			Psd_ProtoS	E_Heavy Oral Processors
Donguz	Shearing Pulpers		Dicynodontia			5	0		Aet	B_Prehension_Specialists
Lifua	Heavy Oral Processors		Cynognathia			4
Lifua	Shearing Pulpers		Dicynodontia			1
Lifua	IG_Light Oral Processors	B_Prehension_Specialists	Dinosauromorpha	Silesauridae		1
Lifua	Durophagous_Specialists		Procolophonoidea	Leptopleuroninae		1
Lifua	IG_Tougher_Generalists		Procolophonoidea	Owenettidae		1	0
Manda	Shearing Pulpers		Dicynodontia			2
Manda	IG_Light Oral Processors		Rhynchosauria	Rhynchosauridae		1	0
Ntawere_L	Heavy Oral Processors		Cynognathia			1
Ntawere_L	Shearing Pulpers		Dicynodontia			3
Ntawere_L	IG_Light Oral Processors	B_Prehension_Specialists	Dinosauromorpha	Silesauridae		1	0
Isalo_II	IG_Basal_Generalists		Allokotosauria	Azendohsauria		1
Isalo_II	Heavy Oral Processors		Cynognathia			2
Isalo_II	Shearing Pulpers		Rhynchosauria	Rhynchosauridae		1	0
Ischigualasto_L	Heavy Oral Processors		Cynognathia			1
Ischigualasto_L	Shearing Pulpers		Dicynodontia			1
Ischigualasto_L	IG_Basal_Generalists		Dinosauromorpha	Sauropodamorpha	Basal Sauropodomorpha	3
Ischigualasto_L	IG_Light Oral Processors	B_Prehension_Specialists	Dinosauromorpha	Silesauridae		2
Ischigualasto_L	Prehension_Specialists		Pseudosuchia	Aetosauria		1
Ischigualasto_L	IG_Tougher_Generalists	B_Prehension_Specialists	Pseudosuchia	Poposauridae		1
Ischigualasto_L	Shearing Pulpers		Rhynchosauria	Rhynchosauridae	Hyperodontinae	1	4
Santa Maria_L	Heavy Oral Processors		Cynognathia			4
Santa Maria_L	Shearing Pulpers		Dicynodontia			2
Santa Maria_L	IG_Tougher_Generalists		Procolophonoidea	Owenettidae		1
Santa Maria_L	Shearing Pulpers		Rhynchosauria	Rhynchosauridae		1	1
Argana	IG_Basal_Generalists		Allokotosauria	Azendohsauridae		1
Argana	Shearing Pulpers		Dicynodontia			1
Argana	IG_Light Oral Processors	B_Prehension_Specialists	Dinosauromorpha	Silesauridae		1	0
Lossiemouth	Durophagous_Specialists		Procolophonoidea	Leptopleuroninae		1
Lossiemouth	Prehension_Specialists		Pseudosuchia	Aetosauria		1
Lossiemouth	Shearing Pulpers		Rhynchosauria	Rhynchosauridae	Hyperodontinae	1	0
Colorado City	IG_Light Oral Processors	B_Prehension_Specialists	Allokotosauria	Trilophosauria		1
Colorado City	Prehension_Specialists		Pseudosuchia	Aetosauria		3	1
Santa Maria_U	Heavy Oral Processors		Cynognathia			2
Santa Maria_U	IG_Basal_Generalists		Dinosauromorpha	Sauropodamorpha	Basal Sauropodomorpha	1
Santa Maria_U	Prehension_Specialists		Pseudosuchia	Aetosauria		2
Santa Maria_U	Shearing Pulpers		Rhynchosauria	Rhynchosauridae	Hyperodontinae	3	0
Caturrita	Shearing Pulpers		Dicynodontia			1
Caturrita	IG_Basal_Generalists		Dinosauromorpha	Sauropodamorpha	Basal Sauropodomorpha	1
Caturrita	IG_Basal_Generalists		Dinosauromorpha	Sauropodamorpha	Plateosauridae	1
Caturrita	IG_Light Oral Processors	B_Prehension_Specialists	Dinosauromorpha	Silesauridae		1
Caturrita	Durophagous_Specialists		Procolophonoidea	Leptopleuroninae		1	1
Cooper Canyon	Durophagous_Specialists		Procolophonoidea	Leptopleuroninae		4
Cooper Canyon	Prehension_Specialists		Pseudosuchia	Aetosauria		1
Cooper Canyon	IG_Tougher_Generalists	B_Prehension_Specialists	Pseudosuchia	Poposauridae		1	1
Kayenta	IG_Tougher_Generalists		Dinosauromorpha	Ornithischia	Basal Thyreophora	1
Kayenta	IG_Basal_Generalists		Dinosauromorpha	Sauropodamorpha	Massopoda	1
Kayenta	Heavy Oral Processors		Pseudosuchia			1
Kayenta	Heavy Oral Processors		Tritylodontia			3	1
Knollenmergel	Prehension_Specialists		Dinosauromorpha	Sauropodamorpha	Basal Sauropodomorpha	1
Knollenmergel	IG_Basal_Generalists		Dinosauromorpha	Sauropodamorpha	Plateosauridae	1
Knollenmergel	Heavy Oral Processors		Tritylodontia			2	0
Los Colorados_U	IG_Basal_Generalists		Dinosauromorpha	Sauropodamorpha	Massopoda	1
Los Colorados_U	IG_Basal_Generalists		Dinosauromorpha	Sauropodamorpha	Plateosauridae	1
Los Colorados_U	IG_Tougher_Generalists		Dinosauromorpha	Sauropodamorpha	Sauropodiformes	1
Los Colorados_U	Prehension_Specialists		Pseudosuchia	Aetosauria		1	1
Lower Elliot	IG_Basal_Generalists		Dinosauromorpha	Sauropodamorpha	Basal Sauropodomorpha	2
Lower Elliot	IG_Tougher_Generalists		Dinosauromorpha	Ornithischia	Basal Thyreophora	1
Lower Elliot	IG_Basal_Generalists		Dinosauromorpha	Sauropodamorpha	Plateosauridae	2
Lower Elliot	IG_Tougher_Generalists		Dinosauromorpha	Sauropodamorpha	Sauropodiformes	4	2
Redonda	Heavy Oral Processors		Cynognathia			1
Redonda	Prehension_Specialists		Pseudosuchia	Aetosauria		3	0
Tecovas	IG_Light Oral Processors	B_Prehension_Specialists	Allokotosauria	Trilophosauria		1
Tecovas	Prehension_Specialists		Pseudosuchia	Aetosauria		4	1
Upper Elliot	IG_Tougher_Generalists	B_Prehension_Specialists	Dinosauromorpha	Sauropodamorpha	Sauropod	1
Upper Elliot	IG_Tougher_Generalists		Dinosauromorpha	Ornithischia	Basal Thyreophora	1
Upper Elliot	IG_Basal_Generalists		Dinosauromorpha	Sauropodamorpha	Massopoda	3
Upper Elliot	IG_Tougher_Generalists		Dinosauromorpha	Sauropodamorpha	Sauropodiformes	3
Upper Elliot	Prehension_Specialists		Dinosauromorpha	Ornithischia		3	4
Zhangjiawa	Prehension_Specialists		Dinosauromorpha	Sauropodamorpha	Sauropodiformes	1
Zhangjiawa	IG_Tougher_Generalists	B_Prehension_Specialists	Pseudosuchia			1
Zhangjiawa	Heavy Oral Processors		Tritylodontia			4	1

## Sheet: S12. Image References
Taxon	References:
Candelaria_barbouri	Fig. 1, Martínez, J. C. C. (2006). A taxonomic revision of the genus Procolophon and the phylogenetic relationships of procolophonoid reptiles (Doctoral dissertation).
Owenetta_kitchingorum	Fig 6. Reisz, R. R., & Scott, D. (2002). Owenetta kitchingorum, sp. nov., a small parareptile (Procolophonia: Owenettidae) from the Lower Triassic of South Africa. Journal of Vertebrate Paleontology, 22(2), 244-256.
Owenetta_rubidgei	Fig 4f. Evans, S. E. (2001). The early Triassic ‘lizard’Colubrifer campi: a reassessment. Palaeontology, 44(5), 1033-1041.
Coletta_seca	Fig 1. Gow, C. E. (2000). A new procolophonid (Parareptilia) from the Lystrosaurus assemblage zone, Beaufort Group, South Africa.
Contritosaurus_simus	Fig 9.1D, Spencer, P. S., & Benton, M. J. (2000). Procolophonoids from the Permo−Triassic of Russia. The age of dinosaurs in Russia and Mongolia, 160-176.
Eumetabolodon_bathycephalus	Fig 2. Li, J., & Ling, L. J. (1983). Tooth replacement in a new genus of procolophonid from the Early Triassic of China. Palaeontology, 1983, 26(3), 567-583.
Hypsognathus_fenneri	Fig 3e. Sues, H. D., Olsen, P. E., Scott, D. M., & Spencer, P. S. (2000). Cranial osteology of Hypsognathus fenneri, a latest Triassic procolophonid reptile from the Newark Supergroup of eastern North America. Journal of Vertebrate Paleontology, 20(2), 275-284.
Kapes_bentoni	Fig 6. Zaher, M., Coram, R. A., & Benton, M. J. (2019). The middle Triassic procolophonid Kapes bentoni: computed tomography of the skull and skeleton. Papers in Palaeontology, 5(1), 111-138.
Kapes_majmesculae	Fig 3. Novikov, I. V., & Sues, H. D. (2004). Cranial osteology of Kapes (Parareptilia: Procolophonidae) from the Lower Triassic Orenburg Province, Russia. Neues Jahrbuch für Geologie und Paläontologie-Abhandlungen, 267-281.
Kitchingnathus_untabeni	Fig 4. Martínez, J. C. C. (2008). A taxonomic revision of the genus Procolophon and the phylogenetic relationships of procolophonoid reptiles (Doctoral dissertation).
Lasasaurus_beltanae	Fig 2B. Falconnet, J., Andriamihaja, M., Läng, É., & Steyer, J. S. (2012). First procolophonid (Reptilia, Parareptilia) from the Lower Triassic of Madagascar. Comptes Rendus Palevol, 11(5), 357-369.
Leptopleuron_lacertinum	Fig 3a. Säilä, L. K. (2010). Osteology of Leptopleuron lacertinum Owen, a procolophonoid parareptile from the Upper Triassic of Scotland, with remarks on ontogeny, ecology and affinities. Earth and Environmental Science Transactions of the Royal Society of Edinburgh, 101(1), 1-25.
Mandaphon_nadra	Fig 2. Linda A. Tsuji (2017) Mandaphon nadra, gen. et sp. nov., a new procolophonid from the Manda Beds of Tanzania, Journal of Vertebrate Paleontology, 37:sup1, 80-87, DOI:10.1080/02724634.2017.1413383
Orenburgia_bruma	Fig 2c. Ivakhnenko, M. F. (1983). New procolophonids from Eastern Europe. Paleontological Journal, 17(2), 135-139.
Pentaedrusaurus_ordosianus	Fig 3. Li, J. (1989). A new genus of Procolophonidae from Lower Triassic of Shaanxi, China. Vertebrata PalAsiatica, 27(4), 248-267. [In Chinese with extended English abstract].
Phaanthosaurus_ignatjevi	Fig 1a. Ivakhnenko, M. F. (1974). New data on the Early Triassic procolophonids of the USSR. Paleontological Journal, 8(3), 346-351.
Procolophon_trigoniceps	Fig 1C. Carroll, R. L., & Lindsay, W. (1985). Cranial anatomy of the primitive reptile Procolophon. Canadian Journal of Earth Sciences, 22(11), 1571-1587.
Samaria_concinna	Fig 9.11. Spencer, P.S. and Benton, M.J., (2000). Procolophonoids from the Permo-Triassic of Russia. The age of dinosaurs in Russia and Mongolia, pp.160-176.
Sauropareion_anoplus	Fig 2. Macdougall, M. J., & Modesto, S. P. (2011). New information on the skull of the Early Triassic parareptile Sauropareion anoplus, with a discussion of tooth attachment and replacement in procolophonids. Journal of Vertebrate Paleontology, 31(2), 270-278.
Soturnia_caliodon	Fig. 2C. Bonaparte, J. F., Schultz, C. L., Soares, M. B., & Martinelli, A. G. (2010). The local fauna of Faxinal do Soturno, Late Triassic of Rio Grande do Sul, Brasil. Revista Brasileira de Paleontologia, 13(3), 233-246.
Thelephon_contritus	Fig 6B. Gow, C. E. (1977): New procolophonids from the Triassic Cynognathus Zone of South Africa. Annals of the South African Museum, 72(6), 109-124.
Timanophon_raridentatus	Plate 36, fig 1e. Ivakhnenko, M. F.; Golubev, V. K.; Gubin, Y. M.; Kalandadze, N. N.; Novikov, I. V.; Sennikov, A. G. & Rautian, A. S. (Ed.) (1997). Permian and Triassic tetrapods of Eastern Europe. Moscow: GEOS, 216 pp. [In Russian].
Tichvinskia_vjatkensis	Fig 9.5. Spencer, P.S. and Benton, M.J., (2000). Procolophonoids from the Permo-Triassic of Russia. The age of dinosaurs in Russia and Mongolia, pp.160-176.
Angonisaurus_cruickshanki	Fig 5e. Hancox, P.J., Angielczyk, K.D. and Rubidge, B.S., 2013. Angonisaurus and Shansiodon, dicynodonts (Therapsida, Anomodontia) from subzone C of the Cynognathus assemblage zone (Middle Triassic) of South Africa. Journal of Vertebrate Paleontology, 33(3), .655-676.
Dinodontosaurus_sp	Fig 35. Morato, L. , 2006. Dinodontosaurus ( Synapsida , Dicynodont ) : morphological reconstructions and biomechanical aspects ( Doctoral dissertation , Federal University of Rio Grande do Sul ) .
Dolichuranus_primaevus	Fig 1d. Damiani, R., Vasconcelos, C., Renaut, A., Hancox, J., & Yates, A. (2007). Dolichuranus primaevus (Therapsida: Anomodontia) from the Middle Triassic of Namibia and its phylogenetic relationships. Palaeontology, 50(6), 1531-1546.
Ischigualastia_jenseni	Fig 3b. Cox, C. B. (1965). New Triassic dicynodonts from South America, their origins and relationships. Philosophical Transactions of the Royal Society of London B: Biological Sciences, 248(753), 457-514.
Jachaleria_colorata	Fig 25a. Francischini Filho, H.R., (2014). Paleobiologia de Jachaleria Candelariensis Araújo & Gonzaga, 1980 e comentários sobre a termorregulação em dicynodontia.
Kannemeyeria_latirostris	Fig 11. Crozier, E. A. (1970). Preliminary report on two Triassic dicynodonts from Zambia. Palaeont. afr., 13. 39-45.
Lystrosaurus_hedini	Fig 420b. Li, J., Wu, X. and Zhang, F. (Eds.), (2008). The Chinese fossil reptiles and their kin (p. 473). Beijing: Science Press.
Lystrosaurus_maccaigi	Fig 10b. Ray, S., (2005). Lystrosaurus (Therapsida, Dicynodontia) from India: taxonomy, relative growth and cranial dimorphism. Journal of Systematic Palaeontology, 3(02), .203-221.
Lystrosaurus_murrayi	Fig 5. Colbert, E. H. (1974). Lystrosaurus from Antarctica. American Museum Novitates, 2535, 1-44.
Lystrosaurus_robustus	Fig 421b. Li, J., Wu, X. and Zhang, F. (Eds.), (2008). The Chinese fossil reptiles and their kin (p. 473). Beijing: Science Press.
Moghreberia_nmachouensis	Fig 5. Dutuit, J.M., (1988). Ostéologie crânienne et ses enseignements, apports géologique et paléoécologique, de Moghreberia nmachouensis, Dicynodonte (Reptilia, Therapsida) du Trias supérieur marocain. Bulletin du Muséum national d'histoire naturelle. Section C, Sciences de la terre, paléontologie, géologie, minéralogie, 10(3), .227-285.
Myosaurus_sp	Fig 2i. DeFauw, S. L. (1989). Patterns of evolution in the Dicynodontia, with special reference to austral taxa. Geological Society, London, Special Publications, 47(1), 63-84.
Parakannemeyeria_ningwuensis	Fig 433b. Li, J., Wu, X. and Zhang, F. (Eds.), (2008). The Chinese fossil reptiles and their kin (p. 473). Beijing: Science Press.
Placerias_hesternus_(gigas)	Fig 28. Cox, C. B. (1965). New Triassic Dicynodonts from South America, Their Origins and Relationships. Philosophical Transactions of the Royal Society of London. Series B, Biological Sciences, 457-514.
Rhinodicynodon_gracile	Fig. 6.15B. Battail, B. & Surkov, M. V. (2000). Mammal-like reptiles from Russia. In Benton, M. J.; Shishkin, M. A.; Unwin, D. M. & Kurochkin, E. N. (Ed.). The Age of Dinosaurs in Russia and Mongolia, Cambridge: Cambridge University Press, 86-119.
Shaanbeikannemeyeria_buerdongia	Fig 3. Li. (1980). Vertebrata palasiatica, Vol XVIII, No. 2.
Shansiodon_sp	Fig 8b. Lucas, S.G., (1998). Global Triassic tetrapod biostratigraphy and biochronology. Palaeogeography, Palaeoclimatology, Palaeoecology, 143(4), .347-384.
Sinokannemeyeria_yingchiaoensis	Fig 28d. King, G.M., (1988). Anomodontia (Vol. 11). Fischer Gustav Verlag GmbH & Company KG.
Stahleckeria_potens	Fig 2. Vega-Dias C. R., Maisch M. W., Schwanke C. I., (2005). The taxonomic status of Stahleckeria impotens (Therapsida, Dicynodontia): redescription and discussion of its phylogenetic position. Revista Brasileira de Paleontologia. 8(3):221-8.
Tetragonias_njalilus	Fig. 6a. Cruickshank, A.R.I., (1967). A new dicynodont genus from the Manda Formation of Tanzania (Tanganyika). Journal of Zoology, 153(2), .163-208.
Wadiasaurus_indicus	Fig 4b. Bandyopadhyay, S., (1988). A kannemeyeriid dicynodont from the Middle Triassic Yerrapalli Formation. Philosophical Transactions of the Royal Society of London B: Biological Sciences, 320(1198), .185-233.
Xiyukannemeyeria_brevirostris	Fig 2. Liu, & Li Jinling (2003). Xinjiang Kennedy beasts again study new materials and alligator 's deputy Ken beast. Journal of Vertebrate Paleontology, 41 (2), 147-156.
Andescynodon_mendozensis	Fig 3c. Liu, J., & Powell, J. (2009). Osteology of Andescynodon (Cynodontia: Traversodontidae) from the Middle Triassic of Argentina. American Museum Novitates, 2009(3674), 1-19.
Boreogomphodon_jeffersoni	Fig 5. Sues, H. D., & Hopson, J. A., (2010). Anatomy and phylogenetic relationships of Boreogomphodon jeffersoni (Cynodontia: Gomphodontia) from the Upper Triassic of Virginia. Journal of Vertebrate Paleontology, 30(4), 1202-1220.
Cricodon_metabolus	Fig 8a. Crompton, A.W., (1963). On the lower jaw of Diarthrognathus and the origin of the mammalian lower jaw. Proceedings of the Zoological Society of London (Vol. 140, No. 4, . 697-749).
Cynognathus_crateronotus	Fig 43d. Brink, A. S. (1965). A new gomphodont cynodont from the Cynognathus Zone of South Africa. Ibid., 9, 97-105.
Dadadon_isaloi	Fig. 2A. Ranivoharimanana, L. (2012). Analyse biomécanique masticatrice chez des traversodontidés eucynodontes du Trias de Madagascar. Geodiversitas, 34(3), 505-515
Diademodon_sp.	Fig 9b. Crompton, A.W., (1963). On the lower jaw of Diarthrognathus and the origin of the mammalian lower jaw. Proceedings of the Zoological Society of London (Vol. 140, No. 4, . 697-749).
Exaeretodon_argentinus	Fig 5. Chatterjee, S. (1982). A new cynodont reptile from the Triassic of India. Journal of Paleontology, 203-214.
Langbergia_modisei	Fig 9. Abdala, F., Neveling, J., & Welman, J. (2006). A new trirachodontid cynodont from the lower levels of the Burgersdorp Formation (Lower Triassic) of the Beaufort Group, South Africa and the cladistic relationships of Gondwanan gomphodonts. Zoological Journal of the Linnean Society, 147(3), 383-413.
Luangwa_drysdalli	Fig. 15D. Brink, A. S. (1963). Two cynodonts from the Ntawere Formation in the Luangwa valley of Northern Rhodesia. Palaeontologia africana, 8, 77-96.
Massetognathus_pascuali	Fig 6c. Abdala, F. (2000). Catalogue of non-mammalian cynodonts in the vertebrate paleontology collection of the Instituto Miguel Lillo, Universidad Nacional de Tucuman, with comments on species. Ameghiniana, 37(4), 463-475.
Menadon_besairiei	Fig. 3A. Ranivoharimanana, L. (2012). Analyse biomécanique masticatrice chez des traversodontidés eucynodontes du Trias de Madagascar. Geodiversitas, 34(3), 505-515
Pascualgnathus_polanskii	Fig 9b. Abdala, F. (2000). Catalogue of non-mammalian cynodonts in the vertebrate paleontology collection of the Instituto Miguel Lillo, Universidad Nacional de Tucuman, with comments on species. Ameghiniana, 37(4), 463-475.
Ruberodon_roychowdhurii	Fig 5a. Ray, S. (2015). A new late triassic traversodontid cynodont (therapsida, eucynodontia) from India. Journal of Vertebrate Paleontology, 35(3), e930472.
Sinognathus_gracilis	fig. 444b. Li, J., and Sun, F. (Eds.), (2008). Synapsida, The Chinese fossil reptiles and their kin (p. 473). Beijing: Science Press.
Siriusgnathus_niemeyerorum	Fig 6a. Pavanatto, A. E. B., Pretto, F. A., Kerber, L., Müller, R. T., Da-Rosa, Á. A. S., & Dias-da-Silva, S. (2018). A new Upper Triassic cynodont-bearing fossiliferous site from southern Brazil, with taphonomic remarks and description of a new traversodontid taxon. Journal of South American Earth Sciences, 88, 179-196.
Traversodon_stahleckeri	Fig. 24b. von Huene, F.R.F., (1942). Die fossilen Reptilien des südamerikanischen Gondwanalandes: Ergebnisse der Sauriergrabungen in Südbrasilien 1928/29: mit 64 Abbildungen im Text und 38 Tafeln. CH Beck'sche Verlagsbuchhandlung.
Trirachodon_sp	Fig 10. Crompton, A.W., (1963). On the lower jaw of Diarthrognathus and the origin of the mammalian lower jaw. Proceedings of the Zoological Society of London (Vol. 140, No. 4, . 697-749).
Bienotherium_yunnanense	Fig 5. Young, C.C., (1947). Mammal‐like Reptiles from Lufeng, Yunnan, China. In Proceedings of the Zoological Society of London (Vol. 117, No. 2‐3, pp. 537-597). Blackwell Publishing Ltd.
Bocatherium_mexicanum	Fig 1a. Clark, J. M., & Hopson, J. A. (1985). Distinctive mammal-like reptile from Mexico and its bearing on the phylogeny of the Tritylodontidae. Nature, 315(6018), 398-400.
Kayentatherium_wellesi	Fig 1. Sues, H. D. (1986). The skull and dentition of two tritylodontid synapsids from the Lower Jurassic of Western North America: Bulletin of the Museum of Comparative Zoology.
Oligokyphus_sp	Fig 7. Crompton, A.W., (1963). On the lower jaw of Diarthrognathus and the origin of the mammalian lower jaw. Proceedings of the Zoological Society of London (Vol. 140, No. 4, . 697-749).
Tritylodon_longaevus	Fig 1c. Jasinoski, S. C., & Chinsamy, A. (2012). Mandibular histology and growth of the nonmammaliaform cynodont Tritylodon. Journal of Anatomy, 220(6), 564-579.
Yunnanodon_sp	Fig. 4. Hu, Y.; Meng, J.; Wang, Y. & Li, C. (2005). Large Mesozoic mammals fed on young dinosaurs. Nature, 433(7022), 149-152
Bauria_cynops	Fig 6f. Huttenlocker, A. K., Sidor, C. A., & Smith, R. M. (2011). A new specimen of Promoschorhynchus (Therapsida: Therocephalia: Akidnognathidae) from the Lower Triassic of South Africa and its implications for theriodont survivorship across the Permo-Triassic boundary. Journal of Vertebrate Paleontology, 31(2), 405-421.
Microgomphodon_oligocynus	Fig. 1. Keyser, A. W. & Brink, A. S. (1977--1978). A new bauriamorph (Herpetogale marsupialis) from the Omingonde Formation (Middle Triassic) of South West Africa Annals of the Geological Survey, 12, 91-105.
Traversodontoides_wangwuensis	Fig. 2. Sun, A.L., (1981). Reidentification of Traversodontoides wangwuensis Young. Vertebrata Palasiatica, 19(1), pp.1-4.
Abrictosaurus_consors	Fig 4. Thulborn, R.A., (1974). A new heterodontosaurid dinosaur (Reptilia: Ornithischia) from the Upper Triassic Red Beds of Lesotho. Zoological Journal of the Linnean Society, 55(2), pp.151-175.
Emausaurus_ernsti	Fig. 2. Haubold H., (1990). Ein neuer Dinosaurier (Ornithischia, Thyreophora) aus dem Unteren Jura des nördlichen Mitteleuropa. Revue de Paleobiologie 9:149-177
Eocursor_parvus	Fig 5a. Butler, R.J., (2010). The anatomy of the basal ornithischian dinosaur Eocursor parvus from the lower Elliot Formation (Late Triassic) of South Africa. Zoological Journal of the Linnean Society, 160(4), pp.648-684.
Heterodontosaurus_tucki	Fig 8b. Norman, D.B., Crompton, A.W., Butler, R.J., Porro, L.B. and Charig, A.J., (2011). The Lower Jurassic ornithischian dinosaur Heterodontosaurus tucki Crompton & Charig, 1962: cranial anatomy, functional morphology, taxonomy, and relationships. Zoological Journal of the Linnean Society, 163(1), pp.182-276.
Lesothosaurus_diagnosticus	Fig 13f. Sereno, P. (1991). Lesothosaurus, "Fabrosaurids," and the Early Evolution of Ornithischia. Journal of Vertebrate Paleontology, 11(2), 168-197.
Manidens_condorensis	Fig 81b. Sereno, Paul C. (2012). "Taxonomy, morphology, masticatory function and phylogeny of heterodontosaurid dinosaurs". ZooKeys 226: 1–225. doi:10.3897/zookeys.226.2840. PMC 3491919
Scelidosaurus_harrisonii	Fig 2a. Norman, D.B., Butler, R.J. and Maidment, S.C., (2007). Reconsidering the status and affinities of the ornithischian dinosaur Tatisaurus oehleri Simmons, 1965. Zoological Journal of the Linnean Society, 150(4), pp.865-874.
Eoraptor_lunensis	Fig 40b. Sereno, P.C., Martínez, R.N. and Alcober, O.A., (2012). Osteology of Eoraptor lunensis (Dinosauria, Sauropodomorpha). Journal of Vertebrate Paleontology, 32(sup1), pp.83-179.
Aardonyx_celestae	Fig 2b. Yates, A.M., Bonnan, M.F., Neveling, J., Chinsamy, A. and Blackbeard, M.G., (2010). A new transitional sauropodomorph dinosaur from the Early Jurassic of South Africa and the evolution of sauropod feeding and quadrupedalism. Proceedings of the Royal Society of London B: Biological Sciences, 277(1682), pp.787-794.
Adeopapposaurus_mognai	Fig 6a. Martínez, R.N., (2009). Adeopapposaurus mognai, gen. et sp. nov.(Dinosauria: Sauropodomorpha), with comments on adaptations of basal Sauropodomorpha. Journal of Vertebrate Paleontology, 29(1), pp.142-164.
Anchisaurus_polyzelus	Fig 1. Yates, A.M., (2010). A revision of the problematic sauropodomorph dinosaurs from Manchester, Connecticut and the status of Anchisaurus Marsh. Palaeontology, 53(4), pp.739-752.
Bagualosaurus_agudoensis	Fig 2e. Pretto, F. A., Langer, M. C., & Schultz, C. L. (2019). A new dinosaur (Saurischia: Sauropodomorpha) from the Late Triassic of Brazil provides insights on the evolution of sauropodomorph body plan. Zoological Journal of the Linnean Society, 185(2), 388-416.
Buriolestes_schultzi	Fig 1j. Cabreira, S.F., Kellner, A.W.A., Dias-da-Silva, S., da Silva, L.R., Bronzati, M., de Almeida Marsola, J.C., Müller, R.T., de Souza Bittencourt, J., Batista, B.J.A., Raugust, T. and Carrilho, R., (2016). A unique Late Triassic dinosauromorph assemblage reveals dinosaur ancestral anatomy and diet. Current Biology, 26(22), pp.3090-3095.
Chuxiongosaurus_sp	Fig 4b. Junchang, L., Kobayashi, Y., Tianguang, L. and Shimin, Z., (2010). A New Basal Sauropod Dinosaur from the Lufeng Basin, Yunnan Province, Southwestern China. ACTA GEOLOGICA SINICA (English edition), 84(6), pp.1336-1342.
Coloradisaurus_brevis	Fig 8. Apaldetti, C., Martinez, R.N., Pol, D. and Souter, T., (2014). Redescription of the skull of Coloradisaurus brevis (Dinosauria, Sauropodomorpha) from the Late Triassic Los Colorados Formation of the Ischigualasto-Villa Union Basin, northwestern Argentina. Journal of Vertebrate Paleontology, 34(5), pp.1113-1132. Vancouver
Efraasia_minor	Fig 9a. Yates, A.M., (2003). The species taxonomy of the sauropodomorph dinosaurs from the Löwenstein Formation (Norian, Late Triassic) of Germany. Palaeontology, 46(2), pp.317-337.
Jingshanosaurus_xinwaensis	Fig 10. Zhang , Y. and Yang , Z. (1994). A complete osteology of Prosauropoda in Lufeng Basin Yunnan China. Jingshanosaurus. Yunnan Science and Technology Publishing House, Kunming, 100. [in Chinese with English summary].
Lamplughsaura_dharmaramensis	Fig 6.4. Kutty, T.S., Chatterjee, S., Galton, P.M. and Upchurch, P., (2007). Basal sauropodomorphs (Dinosauria: Saurischia) from the Lower Jurassic of India: their anatomy and relationships. Journal of Paleontology, 81(06), pp.1218-1240.
Leyesaurus_marayensis	Fig 3b. Apaldetti C, Martinez RN, Alcober OA, Pol D., (2011). A New Basal Sauropodomorph (Dinosauria: Saurischia) from Quebrada del Barro Formation (Marayes-El Carrizal Basin), Northwestern Argentina. PLoS ONE 6(11): e26964. doi:10.1371/journal.pone.0026964
Lufengosaurus_huenei	Fig 6. Barrett, P.M., Upchurch, P. and Xiao-Lin, W., (2005). Cranial osteology of Lufengosaurus huenei Young (Dinosauria: Prosauropoda) from the Lower Jurassic of Yunnan, People's Republic of China. Journal of Vertebrate Paleontology, 25(4), pp.806-822.
Macrocollum_itaquii	Fig. 1a. Muller RT, Langer MC, Dias-da-Silva S. (2018). An exceptionally preserved association of complete dinosaur skeletons reveals the oldest long-necked sauropodomorphs. Biol. Lett. 14: 20180633. http://dx.doi.org/10.1098/rsbl.2018.0633
Massospondylus_kaalae	Fig 7b. Barrett, P.M., (2009). A New Basal Sauropodomorph Dinosaur from the Upper Elliot Formation (Lower Jurassic) of South Africa. Journal of Vertebrate Paleontology, pp.1032-1045.
Melanorosaurus_readi	Fig 6. Yates, A.M., (2007). The first complete skull of the Triassic dinosaur Melanorosaurus Haughton (Sauropodomorpha: Anchisauria). Evolution and palaeobiology of early sauropodomorph dinosaurs, (77), pp.9-55.
Mussaurus_patagonicus	Fig 1b. Pol, D. and Powell, J.E., (2007). Skull anatomy of Mussaurus patagonicus (Dinosauria: Sauropodomorpha) from the Late Triassic of Patagonia. Historical Biology, 19(1), pp.125-144.
Pampadromaeus_barberenai	Fig 2. Cabreira, S.F., Schultz, C.L., Bittencourt, J.S., Soares, M.B., Fortier, D.C., Silva, L.R. and Langer, M.C., (2011). New stem-sauropodomorph (Dinosauria, Saurischia) from the Triassic of Brazil. Naturwissenschaften, 98(12), pp.1035-1040.
Panphagia_protos	Fig 4a. Martinez, R.N. and Alcober, O.A., (2009). A basal sauropodomorph (Dinosauria: Saurischia) from the Ischigualasto Formation (Triassic, Carnian) and the early evolution of Sauropodomorpha. PLoS One, 4(2), p.e4397.
Pantydraco_caducus	Fig 3a. Galton, P.M. and Kermack, D., (2010). The anatomy of Pantydraco caducus, a very basal sauropodomorph dinosaur from the Rhaetian (Upper Triassic) of South Wales, UK. Revue de Paléobiologie, 29, pp.341-404.
Plateosaurus_engelhardti	Fig 31a. Prieto-Márquez, A. and Norell, M.A., (2011). Redescription of a nearly complete skull of Plateosaurus (Dinosauria: Sauropodomorpha) from the Late Triassic of Trossingen (Germany).
Riojasaurus_incertus	Fig 3. Bonaparte, J.F. and Pumares, J.A., (1995). Notas sobre el primer craneo de Riojasaurus incertus (Dinosauria, Prosauropoda, Melanorosauridae) del Triásico superior de La Rioja, Argentina. Ameghiniana, 32(4), pp.341-349.
Sarahsaurus_aurifontanalis	Fig 4a. Rowe, T.B., Sues, H.D. and Reisz, R.R., (2010). Dispersal and diversity in the earliest North American sauropodomorph dinosaurs, with a description of a new taxon. Proceedings of the Royal Society of London B: Biological Sciences, p.rspb20101867.
Tazoudasaurus_naimi	Fig 4. Peyer, K. and Allain, R., (2010). A reconstruction of Tazoudasaurus naimi (Dinosauria, Sauropoda) from the late Early Jurassic of Morocco. Historical Biology, 22(1-3), pp.134-141.
Thecodontosaurus_sp	Fig 12.3d. Galton, P. M., & Upchurch, P. (2004). Prosauropoda. 232–258. The Dinosauria. Second edition. University of California Press, Berkeley, CA.
Unaysaurus_tolentinoi	Fig 2. Leal, L. A., Azevedo, S. A., Kellner, A. W., & Da Rosa, Á. A. (2004). A new early dinosaur (Sauropodomorpha) from the Caturrita Formation (Late Triassic), Paran Basin, Brazil. Zootaxa, 690(1), 1-24.
Yimenosaurus_youngi	Fig 12.4m. Galton, P. M., & Upchurch, P. (2004). Prosauropoda. 232–258. The Dinosauria. Second edition. University of California Press, Berkeley, CA.
Yizhousaurus_sunae	Fig 3c. Zhang, Q. N., You, H. L., Wang, T., & Chatterjee, S. (2018). A new sauropodiform dinosaur with a ‘sauropodan’skull from the Lower Jurassic Lufeng Formation of Yunnan Province, China. Scientific reports, 8(1), 1-12.
Yunnanosaurus_huangi	Fig 2. Young, C. C. (1942). Yunnanosaurus huangi Young (gen. et sp. nov.) a new Prosauropoda from the Red Beds at Lufeng, Yunnan. Bulletin of the Geological Society of China. XXII. China.
Pisanosaurus_mertii	Fig 2d. Bonaparte, J. (1976). Pisanosaurus mertii Casamiquela and the Origin of the Ornithischia. Journal of Paleontology, 50(5), 808-820.
Silesaurus_opolensis	Fig 6a. Dzik, J., (2003). A beaked herbivorous archosaur with dinosaur affinities from the early Late Triassic of Poland. Journal of Vertebrate Paleontology, 23(3), pp.556-574.
Aetosaurus_ferratus	Fig 4g. Von Baczko, M.B., Desojo, J.B. and Pol, D., (2014). Anatomy and phylogenetic position of Venaticosuchus rusconii Bonaparte, 1970 (Archosauria, Pseudosuchia), from the Ischigualasto Formation (Late Triassic), La Rioja, Argentina. Journal of Vertebrate Paleontology, 34(6), pp.1342-1356.
Desmatosuchus_haplocerus	Fig 1b. Small, B.J., (2002). Cranial anatomy of Desmatosuchus haplocerus (Reptilia: Archosauria: Stagonolepididae). Zoological Journal of the Linnean Society, 136(1), pp.97-111.
Longosuchus_meadei	Fig 4h. Desojo, J.B., Heckert, A.B., Martz, J.W., Parker, W.G., Schoch, R.R., Small, B.J. and Sulej, T., (2013). Aetosauria: a clade of armoured pseudosuchians from the Upper Triassic continental beds. Geological Society, London, Special Publications, 379(1), pp.203-239.
Neoaetosauroides_engaeus	fig 4b. Desojo, J. B. and Báez, A. M. (2007), Cranial morphology of the Late Triassic South American archosaur Neoaetosauroides engaeus: evidence for aetosaur diversity. Palaeontology, 50: 267–276. doi: 10.1111/j.1475-4983.2006.00608.x
Paratypothorax_andressorum	Fig 7a. Schoch, R.R. and Desojo, J.B., (2016). Cranial anatomy of the aetosaur Paratypothorax andressorum Long & Ballew, 1985, from the Upper Triassic of Germany and its bearing on aetosaur phylogeny. Neues Jahrbuch für Geologie und Paläontologie-Abhandlungen, 279(1), pp.73-95.
Stagonolepis_robertsoni	Fig 6a. Walker, A. D.. (1961). “Triassic Reptiles from the Elgin Area: Stagonolepis, Dasygnathus and Their Allies”. Philosophical Transactions of the Royal Society of London. Series B, Biological Sciences 244 (709). The Royal Society: 103–204. http://www.jstor.org/stable/2992601.
Stenomyti_huangae	Fig 11a. Small, B.J. and Martz, J.W., (2013). A new aetosaur from the Upper Triassic Chinle Formation of the Eagle Basin, Colorado, USA. Geological Society, London, Special Publications, 379(1), pp.393-412.
Typothorax_sp	Fig 24c. Walker, A. D.. (1961). “Triassic Reptiles from the Elgin Area: Stagonolepis, Dasygnathus and Their Allies”. Philosophical Transactions of the Royal Society of London. Series B, Biological Sciences 244 (709). The Royal Society: 103–204. http://www.jstor.org/stable/2992601.
Revueltosaurus_callenderi	Fig 2h. Nesbitt, S. J. (2011). The early evolution of archosaurs: relationships and the origin of major clades. Bulletin of the American Museum of Natural History, 2011(352), 1-292.
Edentosuchus_(Kayenta_form)	Fig. 16.3b. Sues, H.D., Clark, J.M. and Jenkins Jr, F.A., (1994). A review of the Early Jurassic tetrapods from the Glen Canyon Group of the American Southwest. In the shadow of the dinosaurs: Early Mesozoic tetrapods, 283.
Effigia_okeeffeae	Fig 24b. Nesbitt, S., (2007). The anatomy of Effigia okeeffeae (Archosauria, Suchia), theropod-like convergence, and the distribution of related taxa. Bulletin of the American Museum of Natural history, pp.1-84.
Lotosaurus_adentus	Fig 7c. Brusatte, S.L., Nesbitt, S.J., Irmis, R.B., Butler, R.J., Benton, M.J. and Norell, M.A., (2010). The origin and early radiation of dinosaurs. Earth-Science Reviews, 101(1), pp.68-100.
Azendohsaurus_madagaskarensis	Fig 13a. Flynn, J. J., Nesbitt, S. J., Michael Parrish, J., Ranivoharimanana, L., & Wyss, A. R. (2010). A new species of Azendohsaurus (Diapsida: Archosauromorpha) from the Triassic Isalo Group of southwestern Madagascar: cranium and mandible. Palaeontology, 53(3), 669-688.
Pamelaria_dolichotrachela	Fig 6A. Sen, K., (2003). Pamelaria dolichotrachela, a new prolacertid reptile from the Middle Triassic of India. Journal of Asian Earth Sciences, 21(6), pp.663-681.
Teraterpeton_hrynewichorum	Fig 1. Sues, H.D., (2003). An unusual new archosauromorph reptile from the Upper Triassic Wolfville Formation of Nova Scotia. Can. J. Earth Sci, 40.
Trilophosaurus_buettneri	Fig 22b. Spielmann, J.A., Lucas, S.G., Rhinehart, L.F. and Heckert, A.B., (2008). The Late Triassic Archosauromorph Trilophosaurus: Bulletin 43 (Vol. 43). New Mexico Museum of Natural History and Science.
Eohyosaurus_wolvaardti	Fig 2c. Butler, R.J., Ezcurra, M.D., Montefeltro, F.C., Samathi, A. and Sobral, G., (2015). A new species of basal rhynchosaur (Diapsida: Archosauromorpha) from the early Middle Triassic of South Africa, and the early evolution of Rhynchosauria. Zoological Journal of the Linnean Society, 174(3), pp.571-588.
Fodonyx_spenceri	Fig 28a. Benton, M.J., (1990). The species of Rhynchosaurus, a rhynchosaur (Reptilia, Diapsida) from the Middle Triassic of England. Philosophical Transactions of the Royal Society of London B: Biological Sciences, 328(1247), pp.213-306.
Hyperodapedon_gordoni	Fig 13b. Benton, M.J., (1983). The Triassic reptile Hyperodapedon from Elgin: functional morphology and relationships. Philosophical Transactions of the Royal Society of London B: Biological Sciences, 302(1112), pp.605-718.
Hyperodapedon_huxleyi	Fig 8b. Chatterjee, S., (1974). A rhynchosaur from the Upper Triassic Maleri formation of India. Philosophical Transactions of the Royal Society of London B: Biological Sciences, 267(884), pp.209-261.
Hyperodapedon_sanjuanensis	Fig 2.11. Gentil, A. R., & Ezcurra, M. D. (2017). Reconstruction of the Masticatory Apparatus of the Holotype of the Rhynchosaur Hyperodapedon sanjuanensis from the Late Triassic of Argentina: Implications for the Diagnosis of the Species. Ameghiniana, 55(2), 137-149.
Isalorhynchus_genovefae	Fig. 1-10b. Whatley, R. L. (2005). Phylogenetic relationships of Isalorhynchus genovefae, the rhynchosaur (Reptilia, Archosaurmorpha) from Madagascar. PhD thesis, University of California, Santa Barbara, 276 pp.
Langeronyx_brodiei	Fig. 21a. Benton, M.J., (1990). The species of Rhynchosaurus, a rhynchosaur (Reptilia, Diapsida) from the Middle Triassic of England. Philosophical Transactions of the Royal Society of London B: Biological Sciences, 328(1247), pp.213-306.
Mesosuchus_browni	Fig 7a. Dilkes, D.W., (1998). The Early Triassic rhynchosaur Mesosuchus browni and the interrelationships of basal archosauromorph reptiles. Philosophical Transactions of the Royal Society of London B, 353(1368), 501-541.pdf
Rhynchosaurus_articeps	Fig 7b. Benton, M.J., (1990). The species of Rhynchosaurus, a rhynchosaur (Reptilia, Diapsida) from the Middle Triassic of England. Philosophical Transactions of the Royal Society of London B: Biological Sciences, 328(1247), pp.213-306.
Stenaulorhynchus_sp	Tafel 1, fig. 3. von Huene, F.F., (1938). Stenaulorhynchus, ein Rhynchosauride der ostafrikanischen Obertrias. Deutsche Akademie der Naturforscher.
Teyumbaita_sulcognathus	Fig 9a. Montefeltro, F.C., Langer, M.C. and Schultz, C.L., (2010). Cranial anatomy of a new genus of hyperodapedontine rhynchosaur (Diapsida, Archosauromorpha) from the Upper Triassic of Southern Brazil. Earth and Environmental Science Transactions of the Royal Society of Edinburgh, 101(01), pp.27-52.

## Sheet: S13. FADs and LADs
Taxon	First_Appearance_Datum	Last_Appearance_Datum
Candelaria_barbouri	242	237
Owenetta_kitchingorum	251.9	251.2
Owenetta_rubidgei	259.8	251.2
Coletta_seca	251.9	251.2
Contritosaurus_simus	251.9	251.2
Eumetabolodon_bathycephalus	251.2	242
Hypsognathus_fenneri	214.67	201.3
Kapes_bentoni	247.2	242
Kapes_majmesculae	251.2	242
Kitchingnathus_untabeni	251.2	247.2
Lasasaurus_beltanae	251.9	247.2
Leptopleuron_lacertinum	232	227
Mandaphon_nadra	242	237
Orenburgia_bruma	251.2	247.2
Pentaedrusaurus_ordosianus	251.2	242
Phaanthosaurus_ignatjevi	251.9	251.2
Procolophon_trigoniceps	251.9	247.2
Samaria_concinna	251.2	247.2
Sauropareion_anoplus	251.9	251.2
Soturnia_caliodon	227	220.83
Thelephon_contritus	247.2	242
Timanophon_raridentatus	251.2	247.2
Tichvinskia_vjatkensis	251.2	247.2
Angonisaurus_cruickshanki	247.2	237
Dinodontosaurus_sp	242	232
Dolichuranus_primaevus	247.2	242
Ischigualastia_jenseni	232	201.3
Jachaleria_colorata	227	220.83
Kannemeyeria_latirostris	247.2	242
Lystrosaurus_hedini	254.14	251.2
Lystrosaurus_maccaigi	254.14	251.2
Lystrosaurus_murrayi	251.9	247.2
Lystrosaurus_robustus	251.9	251.2
Moghreberia_nmachouensis	232	227
Myosaurus_sp	251.9	251.2
Parakannemeyeria_ningwuensis	247.2	242
Placerias_hesternus_(gigas)	232	214.67
Rhinodicynodon_gracile	247.2	242
Shaanbeikannemeyeria_buerdongia	247.2	242
Shansiodon_sp	247.2	242
Sinokannemeyeria_yingchiaoensis	247.2	242
Stahleckeria_potens	242	232
Tetragonias_njalilus	242	237
Wadiasaurus_indicus	247.2	242
Xiyukannemeyeria_brevirostris	247.2	242
Andescynodon_mendozensis	247.2	242
Boreogomphodon_jeffersoni	232	220.83
Cricodon_metabolus	247.2	232
Cynognathus_crateronotus	251.2	232
Dadadon_isaloi	237	232
Diademodon_sp.	247.2	232
Exaeretodon_argentinus	232	220.83
Langbergia_modisei	251.2	247.2
Luangwa_drysdalli	242	232
Massetognathus_pascuali	242	232
Menadon_besairiei	237	232
Pascualgnathus_polanskii	237	232
Ruberodon_roychowdhurii	232	227
Sinognathus_gracilis	247.2	242
Siriusgnathus_niemeyerorum	232	220.83
Traversodon_stahleckeri	242	232
Trirachodon_sp	247.2	242
Bienotherium_yunnanense	199.3	190.8
Bocatherium_mexicanum	190.8	182.7
Kayentatherium_wellesi	190.8	182.7
Oligokyphus_sp	208.5	182.7
Tritylodon_longaevus	201.3	190.8
Yunnanodon_sp	199.3	190.8
Bauria_cynops	247.2	242
Microgomphodon_oligocynus	251.2	232
Traversodontoides_wangwuensis	247.2	242
Abrictosaurus_consors	201.3	190.8
Emausaurus_ernsti	182.7	174.1
Eocursor_parvus	201.3	199.3
Heterodontosaurus_tucki	199.3	190.8
Lesothosaurus_diagnosticus	201.3	190.8
Manidens_condorensis	182.7	174.1
Scelidosaurus_harrisonii	199.3	190.8
Eoraptor_lunensis	232	227
Aardonyx_celestae	201.3	190.8
Adeopapposaurus_mognai	201.3	190.8
Anchisaurus_polyzelus	199.3	190.8
Bagualosaurus_agudoensis	232	227
Buriolestes_schultzi	232	227
Chuxiongosaurus_sp	201.3	190.8
Coloradisaurus_brevis	220.83	214.67
Efraasia_minor	220.83	214.67
Jingshanosaurus_xinwaensis	201.3	199.3
Lamplughsaura_dharmaramensis	199.3	190.8
Leyesaurus_marayensis	201.3	190.8
Lufengosaurus_huenei	201.3	190.8
Macrocollum_itaquii	227	220.83
Massospondylus_kaalae	201.3	190.8
Melanorosaurus_readi	214.67	201.3
Mussaurus_patagonicus	214.67	208.5
Pampadromaeus_barberenai	232	227
Panphagia_protos	232	227
Pantydraco_caducus	208.5	201.3
Plateosaurus_engelhardti	227	201.3
Riojasaurus_incertus	220.83	214.67
Sarahsaurus_aurifontanalis	190.8	182.7
Tazoudasaurus_naimi	182.7	174.1
Thecodontosaurus_sp	208.5	201.3
Unaysaurus_tolentinoi	227	220.83
Yimenosaurus_youngi	201.3	190.8
Yizhousaurus_sunae	199.3	190.8
Yunnanosaurus_huangi	201.3	190.8
Pisanosaurus_mertii	232	220.83
Silesaurus_opolensis	232	227
Aetosaurus_ferratus	227	208.5
Desmatosuchus_haplocerus	227	208.5
Longosuchus_meadei	232	227
Neoaetosauroides_engaeus	220.83	214.67
Paratypothorax_andressorum	227	208.5
Stagonolepis_robertsoni	232	227
Stenomyti_huangae	220.83	208.5
Typothorax_sp	227	208.5
Revueltosaurus_callenderi	227	208.5
Edentosuchus_(Kayenta_form)	190.8	182.7
Effigia_okeeffeae	208.5	201.3
Lotosaurus_adentus	242	232
Azendohsaurus_madagaskarensis	237	227
Pamelaria_dolichotrachela	247.2	242
Teraterpeton_hrynewichorum	232	227
Trilophosaurus_buettneri	232	214.67
Eohyosaurus_wolvaardti	247.2	242
Fodonyx_spenceri	247.2	242
Hyperodapedon_gordoni	232	227
Hyperodapedon_huxleyi	232	227
Hyperodapedon_sanjuanensis	232	227
Isalorhynchus_genovefae	237	232
Langeronyx_brodiei	247.2	242
Mesosuchus_browni	247.2	242
Rhynchosaurus_articeps	247.2	242
Stenaulorhynchus_sp	242	237
Teyumbaita_sulcognathus	232	227

## Sheet: S14. External Validation Groups
Taxa	Group_1	Group_2
Candelaria_barbouri	Procolophonoidea	Owenettidae
Owenetta_kitchingorum	Procolophonoidea	Owenettidae
Owenetta_rubidgei	Procolophonoidea	Owenettidae
Coletta_seca	Procolophonoidea	Procolophonidae
Contritosaurus_simus	Procolophonoidea	Procolophonidae
Eumetabolodon_bathycephalus	Procolophonoidea	Procolophonidae
Hypsognathus_fenneri	Procolophonoidea	Procolophonidae
Kapes_bentoni	Procolophonoidea	Procolophonidae
Kapes_majmesculae	Procolophonoidea	Procolophonidae
Kitchingnathus_untabeni	Procolophonoidea	Procolophonidae
Lasasaurus_beltanae	Procolophonoidea	Procolophonidae
Leptopleuron_lacertinum	Procolophonoidea	Procolophonidae
Mandaphon_nadra	Procolophonoidea	Procolophonidae
Orenburgia_bruma	Procolophonoidea	Procolophonidae
Pentaedrusaurus_ordosianus	Procolophonoidea	Procolophonidae
Phaanthosaurus_ignatjevi	Procolophonoidea	Procolophonidae
Procolophon_trigoniceps	Procolophonoidea	Procolophonidae
Samaria_concinna	Procolophonoidea	Procolophonidae
Sauropareion_anoplus	Procolophonoidea	Procolophonidae
Soturnia_caliodon	Procolophonoidea	Procolophonidae
Thelephon_contritus	Procolophonoidea	Procolophonidae
Timanophon_raridentatus	Procolophonoidea	Procolophonidae
Tichvisnkia_vjakkensis	Procolophonoidea	Procolophonidae
Angonisaurus_cruickshanki	Dicynodontia	Stahleckeriidae
Dinodontosaurus	Dicynodontia	Stahleckeriidae
Dolichuranus_primaevus	Dicynodontia	Kannemeyeriidae
Ischigualastia_jenseni	Dicynodontia	Stahleckeriidae
Jachaleria_colorata	Dicynodontia	Stahleckeriidae
Kannemeyeria_latirostris	Dicynodontia	Kannemeyeriidae
Lystrosaurus_hedini	Dicynodontia	Lystrosauridae
Lystrosaurus_maccaigi	Dicynodontia	Lystrosauridae
Lystrosaurus_murrayi	Dicynodontia	Lystrosauridae
Lystrosaurus_robustus	Dicynodontia	Lystrosauridae
Moghreberia_nmachouensis	Dicynodontia	Kannemeyeriidae
Myosaurus	Dicynodontia	Myosauridae
Parakannemeyeria_ningwuensis	Dicynodontia	Kannemeyeriidae
Placerias	Dicynodontia	Stahleckeriidae
Rhinodicynodon_gracile	Dicynodontia	Shansiodontidae
Shaanbeikannemeyeria_buerdongia	Dicynodontia	Kannemeyeriidae
Shansiodon	Dicynodontia	Shansiodontidae
Sinokannemeyeria_yingchiaoensis	Dicynodontia	Kannemeyeriidae
Stahleckeria_potens	Dicynodontia	Stahleckeriidae
Tetragonias_njalilus	Dicynodontia	Shansiodontidae
Wadiasaurus_indicus	Dicynodontia	Kannemeyeriidae
Xiyukannemeyeria_brevirostris	Dicynodontia	Kannemeyeriidae
Andescynodon	Cynognathia	Traversodontidae
Boreogomphodon_jeffersoni	Cynognathia	Traversodontidae
Cricodon_metabolus	Cynognathia	Trirachodontidae
Cynognathus_crateronotus	Cynognathia	Basal_Cynognathan
Dadadon_isaloi	Cynognathia	Traversodontidae
Diademodon	Cynognathia	Basal_Cynognathan
Exaeretodon_argentinus	Cynognathia	Gomphodontosuchinae
Langbergia_modisei	Cynognathia	Trirachodontidae
Luangwa_drysdalli	Cynognathia	Traversodontidae
Massetognathus_pascuali	Cynognathia	Traversodontidae
Menadon_besairiei	Cynognathia	Gomphodontosuchinae
Pascualgnathus_polanskii	Cynognathia	Traversodontidae
Ruberodon_roychowdhurii	Cynognathia	Gomphodontosuchinae
Sinognathus_gracilis	Cynognathia	Trirachodontidae
Siriusgnathus_niemeyerorum	Cynognathia	Traversodontidae
Traversodon_stahleckeri	Cynognathia	Traversodontidae
Trirachodon	Cynognathia	Trirachodontidae
Bienotherium_yunnanense	Tritylodontia	Tritylodontidae
Bocatherium_mexicanum	Tritylodontia	Tritylodontidae
Kayentatherium_wellesi	Tritylodontia	Tritylodontidae
Oligokyphus	Tritylodontia	Tritylodontidae
Tritylodon	Tritylodontia	Tritylodontidae
Yunnanodon	Tritylodontia	Tritylodontidae
Bauria_cynops	Bauriidae	Bauriidae
Microgomphodon_oligocynus	Bauriidae	Bauriidae
Traversodontoides_wangwuensis	Bauriidae	Bauriidae
Abrictosaurus_consors	Ornithischia	Heterodontosaurine
Emausaurus_ernsti	Ornithischia	Basal_thyreophoran
Eocursor_parvus	Ornithischia	Basal_thyreophoran
Heterodontosaurus_tucki	Ornithischia	Heterodontosaurine
Lesothosaurus_diagnosticus	Ornithischia	Basal_thyreophoran
Manidens_condorensis	Ornithischia	Heterodontosaurine
Scelidosaurus_harrisonii	Ornithischia	Basal_thyreophoran
Eoraptor	Sauropodomorpha	Basal_Sauropodomorph
Aardonyx_celestae	Sauropodomorpha	Sauropodiform
Adeopapposaurus_mognai	Sauropodomorpha	Massospondylidae
Anchisaurus	Sauropodomorpha	Sauropodiform
Bagualosaurus_agudoensis	Sauropodomorpha	Basal_Sauropodomorph
Buriolestes_schultzi	Sauropodomorpha	Basal_Sauropodomorph
Chuxiongosaurus	Sauropodomorpha	Sauropodiform
Coloradisaurus	Sauropodomorpha	Massospondylidae
Efraasia_minor	Sauropodomorpha	Basal_Sauropodomorph
Jingshanosaurus	Sauropodomorpha	Sauropodiform
Lamplughsaura_dharmaramensis	Sauropodomorpha	Sauropodiform
Leyesaurus_marayensis	Sauropodomorpha	Massospondylidae
Lufengosaurus	Sauropodomorpha	Massospondylidae
Macrocollum_itaquii	Sauropodomorpha	Plateosauridae
Massospondylus_kaalae	Sauropodomorpha	Massospondylidae
Melanorosaurus	Sauropodomorpha	Sauropodiform
Mussaurus_patagonicus	Sauropodomorpha	Sauropodiform
Pampadromaeus_barberenai	Sauropodomorpha	Guaibasauridae
Panphagia_protos	Sauropodomorpha	Guaibasauridae
Pantydraco_caducus	Sauropodomorpha	Basal_Sauropodomorph
Plateosaurus_engelhardti	Sauropodomorpha	Plateosauridae
Riojasaurus	Sauropodomorpha	Riojasauridae
Sarahsaurus_aurifontanalis	Sauropodomorpha	Massospondylidae
Tazoudasaurus_naimi	Sauropodomorpha	Sauropoda
Thecodontosaurus_sp	Sauropodomorpha	Basal_Sauropodomorph
Unaysaurus_tolentinoi	Sauropodomorpha	Plateosauridae
Yimenosaurus	Sauropodomorpha	Sauropoda
Yizhousaurus_sunae	Sauropodomorpha	Sauropodiform
Yunnanosaurus_huangi	Sauropodomorpha	Sauropodiform
Pisanosaurus_mertii	Silesauridae	Silesauridae
Silesaurus_opolensis	Silesauridae	Silesauridae
Aetosaurus_ferratus	Aetosauria	Aetosaurinae
Desmatosuchus_haplocerus	Aetosauria	Desmatosuchinae
Longosuchus_meadei	Aetosauria	Desmatosuchinae
Neoaetosauroides_engaeus	Aetosauria	Desmatosuchinae
Paratypothorax_andressorum	Aetosauria	Aetosaurinae
Stagonolepis_robertsoni	Aetosauria	Desmatosuchinae
Stenomyti_huangae	Aetosauria	Aetosaurinae
Typothorax	Aetosauria	Aetosaurinae
Revueltosaurus_callenderi	Misc_Pseudosuchia	Psd
Edentosuchus	Misc_Pseudosuchia	Psd
Effigia_okeeffeae	Misc_Pseudosuchia	Psd
Lotosaurus	Misc_Pseudosuchia	Psd
Azendohsaurus_madagaskarensis	Allokotosauria	[Allokotosauria]
Pamelaria_dolichotrachela	Allokotosauria	[Allokotosauria]
Teraterpeton_hrynewichorum	Allokotosauria	[Allokotosauria]
Trilophosaurus_buettneri	Allokotosauria	[Allokotosauria]
Eohyosaurus_wolvaardti	Rhynchosauria	Rhynchosauridae
Fodonyx	Rhynchosauria	Rhynchosauridae
Hyperodapedon_gordoni	Rhynchosauria	Rhynchosauridae
Hyperodapedon_huxleyi	Rhynchosauria	Rhynchosauridae
Hyperodapedon_sanjuanensis	Rhynchosauria	Rhynchosauridae
Isalorhynchus_genovefae	Rhynchosauria	Rhynchosauridae
Langeronyx_brodiei	Rhynchosauria	Rhynchosauridae
Mesosuchus_browni	Rhynchosauria	Rhynchosauridae
Rhynchosaurus_articeps	Rhynchosauria	Rhynchosauridae
Stenaulorhynchus_sp	Rhynchosauria	Rhynchosauridae
Teyumbaita_sulcognathus	Rhynchosauria	Rhynchosauridae

## Sheet: S15. Logit Cluster Groups
Clade_code	Taxa	HC	Clade_code	Taxa	KM	Clade_code	Taxa	PAM	Clade_code	Taxa	Logit_Consensus
AlloK	Azendohsaurus_madagaskarensis	2	AlloK	Azendohsaurus_madagaskarensis	1	AlloK	Azendohsaurus_madagaskarensis	2	AlloK	Azendohsaurus_madagaskarensis	1
AlloK	Pamelaria_dolichotrachela	2	AlloK	Pamelaria_dolichotrachela	1	AlloK	Pamelaria_dolichotrachela	2	AlloK	Pamelaria_dolichotrachela	1
B_Rhync	Mesosuchus_browni	2	B_Rhync	Rhynchosaurus_articeps	1	DINO_Orn_Thy	Emausaurus_ernsti	2	DINO_Orn_Thy	Emausaurus_ernsti	1
DINO_Orn_Thy	Emausaurus_ernsti	2	DINO_Orn_Thy	Emausaurus_ernsti	1	DINO_Orn_Thy	Eocursor_parvus	2	DINO_Orn_Thy	Eocursor_parvus	1
DINO_SpdM_B	Eoraptor	2	DINO_Orn_Thy	Eocursor_parvus	1	DINO_Orn_Thy	Lesothosaurus_diagnosticus	2	DINO_Orn_Thy	Lesothosaurus_diagnosticus	1
DINO_SpdM_B	Buriolestes_schultzi	2	DINO_Orn_Thy	Lesothosaurus_diagnosticus	1	DINO_SpdM_B	Eoraptor	2	DINO_SpdM_B	Eoraptor	1
DINO_SpdM_B	Efraasia_minor	2	DINO_Orn_Thy	Scelidosaurus_harrisonii	1	DINO_SpdM_B	Bagualosaurus_agudoensis	2	DINO_SpdM_B	Bagualosaurus_agudoensis	1
DINO_SpdM_B	Pampadromaeus_barberenai	2	DINO_SpdM_B	Eoraptor	1	DINO_SpdM_B	Buriolestes_schultzi	2	DINO_SpdM_B	Buriolestes_schultzi	1
DINO_SpdM_B	Panphagia_protos	2	DINO_SpdM_B	Bagualosaurus_agudoensis	1	DINO_SpdM_B	Efraasia_minor	2	DINO_SpdM_B	Efraasia_minor	1
DINO_SpdM_B	Thecodontosaurus_sp	2	DINO_SpdM_B	Buriolestes_schultzi	1	DINO_SpdM_B	Pampadromaeus_barberenai	2	DINO_SpdM_B	Pampadromaeus_barberenai	1
DINO_SpdM_Mss	Adeopapposaurus_mognai	2	DINO_SpdM_B	Efraasia_minor	1	DINO_SpdM_B	Panphagia_protos	2	DINO_SpdM_B	Panphagia_protos	1
DINO_SpdM_Mss	Coloradisaurus	2	DINO_SpdM_B	Pampadromaeus_barberenai	1	DINO_SpdM_B	Thecodontosaurus_sp	2	DINO_SpdM_B	Thecodontosaurus_sp	1
DINO_SpdM_Mss	Lufengosaurus	2	DINO_SpdM_B	Panphagia_protos	1	DINO_SpdM_Mss	Adeopapposaurus_mognai	2	DINO_SpdM_Plt	Macrocollum_itaquii	1
DINO_SpdM_Mss	Sarahsaurus_aurifontanalis	2	DINO_SpdM_B	Thecodontosaurus_sp	1	DINO_SpdM_Mss	Coloradisaurus	2	DINO_SpdM_Plt	Plateosaurus_engelhardti	1
DINO_SpdM_Plt	Macrocollum_itaquii	2	DINO_SpdM_Mss	Adeopapposaurus_mognai	1	DINO_SpdM_Mss	Lufengosaurus	2	DINO_SpdM_Plt	Riojasaurus	1
DINO_SpdM_Plt	Plateosaurus_engelhardti	2	DINO_SpdM_Mss	Coloradisaurus	1	DINO_SpdM_Mss	Sarahsaurus_aurifontanalis	2	DINO_SpdM_Plt	Unaysaurus_tolentinoi	1
DINO_SpdM_Plt	Riojasaurus	2	DINO_SpdM_Mss	Lufengosaurus	1	DINO_SpdM_Plt	Macrocollum_itaquii	2	DINO_SpdM_Mss	Adeopapposaurus_mognai	1
DINO_SpdM_Spd	Tazoudasaurus_naimi	2	DINO_SpdM_Mss	Massospondylus_kaalae	1	DINO_SpdM_Plt	Plateosaurus_engelhardti	2	DINO_SpdM_Mss	Coloradisaurus	1
DINO_SpdM_Spd	Yimenosaurus	2	DINO_SpdM_Mss	Sarahsaurus_aurifontanalis	1	DINO_SpdM_Plt	Riojasaurus	2	DINO_SpdM_Mss	Lufengosaurus	1
DINO_SpdM_SpdF	Aardonyx_celestae	2	DINO_SpdM_Plt	Macrocollum_itaquii	1	DINO_SpdM_Plt	Unaysaurus_tolentinoi	2	DINO_SpdM_Mss	Sarahsaurus_aurifontanalis	1
DINO_SpdM_SpdF	Chuxiongosaurus	2	DINO_SpdM_Plt	Plateosaurus_engelhardti	1	DINO_SpdM_Spd	Tazoudasaurus_naimi	2	DINO_SpdM_SpdF	Aardonyx_celestae	1
DINO_SpdM_SpdF	Jingshanosaurus	2	DINO_SpdM_Plt	Riojasaurus	1	DINO_SpdM_Spd	Yimenosaurus	2	DINO_SpdM_SpdF	Chuxiongosaurus	1
DINO_SpdM_SpdF	Lamplughsaura_dharmaramensis	2	DINO_SpdM_Plt	Unaysaurus_tolentinoi	1	DINO_SpdM_SpdF	Aardonyx_celestae	2	DINO_SpdM_SpdF	Jingshanosaurus	1
DINO_SpdM_SpdF	Melanorosaurus	2	DINO_SpdM_Spd	Tazoudasaurus_naimi	1	DINO_SpdM_SpdF	Chuxiongosaurus	2	DINO_SpdM_SpdF	Lamplughsaura_dharmaramensis	1
DINO_SpdM_SpdF	Mussaurus_patagonicus	2	DINO_SpdM_Spd	Yimenosaurus	1	DINO_SpdM_SpdF	Jingshanosaurus	2	DINO_SpdM_SpdF	Melanorosaurus	1
DINO_SpdM_SpdF	Yunnanosaurus_huangi	2	DINO_SpdM_SpdF	Aardonyx_celestae	1	DINO_SpdM_SpdF	Lamplughsaura_dharmaramensis	2	DINO_SpdM_SpdF	Mussaurus_patagonicus	1
PR_B_Prcd	Coletta_seca	2	DINO_SpdM_SpdF	Chuxiongosaurus	1	DINO_SpdM_SpdF	Melanorosaurus	2	DINO_SpdM_SpdF	Yunnanosaurus_huangi	1
PR_B_Prcd	Contritosaurus_simus	2	DINO_SpdM_SpdF	Jingshanosaurus	1	DINO_SpdM_SpdF	Mussaurus_patagonicus	2	DINO_SpdM_Spd	Tazoudasaurus_naimi	1
PR_B_Prcd	Kitchingnathus_untabeni	2	DINO_SpdM_SpdF	Lamplughsaura_dharmaramensis	1	DINO_SpdM_SpdF	Yunnanosaurus_huangi	2	DINO_SpdM_Spd	Yimenosaurus	1
PR_B_Prcd	Lasasaurus_beltanae	2	DINO_SpdM_SpdF	Melanorosaurus	1	PR_B_Prcd	Coletta_seca	2	PR_ow	Owenetta_kitchingorum	1
PR_B_Prcd	Phaanthosaurus_ignatjevi	2	DINO_SpdM_SpdF	Mussaurus_patagonicus	1	PR_B_Prcd	Contritosaurus_simus	2	PR_B_Prcd	Coletta_seca	1
PR_prcn	Orenburgia_bruma	2	DINO_SpdM_SpdF	Yizhousaurus_sunae	1	PR_B_Prcd	Kitchingnathus_untabeni	2	PR_B_Prcd	Contritosaurus_simus	1
PR_prcn	Samaria_concinna	2	PR_B_Prcd	Coletta_seca	1	PR_B_Prcd	Lasasaurus_beltanae	2	PR_B_Prcd	Kitchingnathus_untabeni	1
PR_prcn	Timanophon_raridentatus	2	PR_B_Prcd	Contritosaurus_simus	1	PR_B_Prcd	Phaanthosaurus_ignatjevi	2	PR_B_Prcd	Lasasaurus_beltanae	1
PR_ow	Candelaria_barbouri	1	PR_B_Prcd	Kitchingnathus_untabeni	1	PR_prcn	Orenburgia_bruma	2	PR_B_Prcd	Phaanthosaurus_ignatjevi	1
PR_ow	Owenetta_kitchingorum	1	PR_B_Prcd	Lasasaurus_beltanae	1	PR_prcn	Samaria_concinna	2	PR_prcn	Orenburgia_bruma	1
PR_ow	Owenetta_rubidgei	1	PR_B_Prcd	Phaanthosaurus_ignatjevi	1	PR_prcn	Timanophon_raridentatus	2	PR_prcn	Samaria_concinna	1
PR_prcn	Procolophon_trigoniceps	1	PR_B_Prcd	Sauropareion_anoplus	1	PR_ow	Owenetta_kitchingorum	2	PR_prcn	Timanophon_raridentatus	1
PR_prcn	Thelephon_contritus	1	PR_prcn	Orenburgia_bruma	1	Aet_aet	Aetosaurus_ferratus	3	Aet_aet	Aetosaurus_ferratus	2
DINO_M_Sile	Silesaurus_opolensis	1	PR_prcn	Samaria_concinna	1	Aet_aet	Paratypothorax_andressorum	3	Aet_aet	Paratypothorax_andressorum	2
Psd	Revueltosaurus_callenderi	1	PR_prcn	Timanophon_raridentatus	1	Aet_aet	Stenomyti_huangae	3	Aet_aet	Stenomyti_huangae	2
Psd	Edentosuchus	1	PR_ow	Owenetta_kitchingorum	1	Aet_aet	Typothorax	3	Aet_aet	Typothorax	2
Psd	Effigia_okeeffeae	1	Rhync	Stenaulorhynchus_sp	1	Aet_Des	Longosuchus_meadei	3	Aet_Des	Desmatosuchus_haplocerus	2
B_Rhync	Eohyosaurus_wolvaardti	1	Aet_aet	Aetosaurus_ferratus	3	Aet_Des	Neoaetosauroides_engaeus	3	Aet_Des	Longosuchus_meadei	2
Rhync	Langeronyx_brodiei	1	Aet_aet	Paratypothorax_andressorum	3	Aet_Des	Stagonolepis_robertsoni	3	Aet_Des	Neoaetosauroides_engaeus	2
Rhync_Hyp	Teyumbaita_sulcognathus	1	Aet_aet	Stenomyti_huangae	3	AlloK	Teraterpeton_hrynewichorum	3	Aet_Des	Stagonolepis_robertsoni	2
Aet_aet	Aetosaurus_ferratus	3	Aet_aet	Typothorax	3	B_Rhync	Mesosuchus_browni	3	AlloK	Teraterpeton_hrynewichorum	2
Aet_aet	Paratypothorax_andressorum	3	Aet_Des	Desmatosuchus_haplocerus	3	DCYN_Shan	Shansiodon	3	AlloK	Trilophosaurus_buettneri	2
Aet_aet	Stenomyti_huangae	3	Aet_Des	Longosuchus_meadei	3	DINO_SpdM_Mss	Leyesaurus_marayensis	3	B_Rhync	Eohyosaurus_wolvaardti	2
Aet_aet	Typothorax	3	Aet_Des	Neoaetosauroides_engaeus	3	PR_prcn	Eumetabolodon_bathycephalus	3	B_Rhync	Mesosuchus_browni	2
Aet_Des	Desmatosuchus_haplocerus	3	Aet_Des	Stagonolepis_robertsoni	3	Psd	Lotosaurus	3	B_Rhync	Rhynchosaurus_articeps	2
Aet_Des	Longosuchus_meadei	3	AlloK	Teraterpeton_hrynewichorum	3	Aet_Des	Desmatosuchus_haplocerus	1	Rhync	Fodonyx	2
Aet_Des	Neoaetosauroides_engaeus	3	B_Rhync	Mesosuchus_browni	3	AlloK	Trilophosaurus_buettneri	1	Rhync	Langeronyx_brodiei	2
Aet_Des	Stagonolepis_robertsoni	3	Cyn_Trir	Langbergia_modisei	3	B_Rhync	Eohyosaurus_wolvaardti	1	Rhync	Stenaulorhynchus_sp	2
AlloK	Teraterpeton_hrynewichorum	3	Dcyn_Sthl	Jachaleria_colorata	3	B_Rhync	Rhynchosaurus_articeps	1	Rhync_Hyp	Teyumbaita_sulcognathus	2
AlloK	Trilophosaurus_buettneri	3	DINO_M_Sile	Pisanosaurus_mertii	3	Cyn_Trir	Langbergia_modisei	1	DINO_M_Sile	Pisanosaurus_mertii	2
DCYN_Kan	Kannemeyeria_latirostris	3	DINO_Orn	Abrictosaurus_consors	3	Cyn_Trv	Andescynodon	1	DINO_M_Sile	Silesaurus_opolensis	2
DCYN_Kan	Moghreberia_nmachouensis	3	DINO_Orn	Heterodontosaurus_tucki	3	DCYN_Kan	Dolichuranus_primaevus	1	DINO_Orn	Abrictosaurus_consors	2
DINO_M_Sile	Pisanosaurus_mertii	3	DINO_SpdM_B	Pantydraco_caducus	3	DCYN_Kan	Moghreberia_nmachouensis	1	DINO_Orn	Manidens_condorensis	2
DINO_Orn	Abrictosaurus_consors	3	DINO_SpdM_Mss	Leyesaurus_marayensis	3	DCYN_Kan	Wadiasaurus_indicus	1	DINO_Orn	Heterodontosaurus_tucki	2
DINO_Orn	Heterodontosaurus_tucki	3	DINO_SpdM_SpdF	Anchisaurus	3	Dcyn_Sthl	Jachaleria_colorata	1	DINO_Orn_Thy	Scelidosaurus_harrisonii	2
DINO_Orn_Thy	Eocursor_parvus	3	DINO_SpdM_SpdF	Yunnanosaurus_huangi	3	DINO_M_Sile	Pisanosaurus_mertii	1	DINO_SpdM_B	Pantydraco_caducus	2
DINO_Orn_Thy	Lesothosaurus_diagnosticus	3	PR_B_Prcd	Tichvisnkia_vjakkensis	3	DINO_M_Sile	Silesaurus_opolensis	1	DINO_SpdM_Mss	Leyesaurus_marayensis	2
DINO_Orn_Thy	Scelidosaurus_harrisonii	3	PR_lep	Pentaedrusaurus_ordosianus	3	DINO_Orn	Abrictosaurus_consors	1	DINO_SpdM_Mss	Massospondylus_kaalae	2
DINO_SpdM_B	Bagualosaurus_agudoensis	3	PR_prcn	Eumetabolodon_bathycephalus	3	DINO_Orn	Heterodontosaurus_tucki	1	DINO_SpdM_SpdF	Anchisaurus	2
DINO_SpdM_B	Pantydraco_caducus	3	PR_prcn	Kapes_majmesculae	3	DINO_Orn	Manidens_condorensis	1	DINO_SpdM_SpdF	Yizhousaurus_sunae	2
DINO_SpdM_Mss	Leyesaurus_marayensis	3	Psd	Lotosaurus	3	DINO_Orn_Thy	Scelidosaurus_harrisonii	1	Psd	Lotosaurus	2
DINO_SpdM_Mss	Massospondylus_kaalae	3	Thero	Traversodontoides_wangwuensis	3	DINO_SpdM_B	Pantydraco_caducus	1	Psd	Revueltosaurus_callenderi	2
DINO_SpdM_Plt	Unaysaurus_tolentinoi	3	PR_ow	Candelaria_barbouri	5	DINO_SpdM_Mss	Massospondylus_kaalae	1	Psd	Effigia_okeeffeae	2
DINO_SpdM_SpdF	Anchisaurus	3	PR_ow	Owenetta_rubidgei	5	DINO_SpdM_SpdF	Anchisaurus	1	PR_ow	Candelaria_barbouri	2
DINO_SpdM_SpdF	Yizhousaurus_sunae	3	PR_prcn	Kapes_bentoni	5	DINO_SpdM_SpdF	Yizhousaurus_sunae	1	PR_ow	Owenetta_rubidgei	2
PR_B_Prcd	Sauropareion_anoplus	3	PR_prcn	Procolophon_trigoniceps	5	PR_B_Prcd	Sauropareion_anoplus	1	PR_B_Prcd	Sauropareion_anoplus	2
PR_B_Prcd	Tichvisnkia_vjakkensis	3	PR_prcn	Thelephon_contritus	5	PR_B_Prcd	Tichvisnkia_vjakkensis	1	PR_B_Prcd	Tichvisnkia_vjakkensis	2
PR_lep	Hypsognathus_fenneri	3	DINO_Orn	Manidens_condorensis	5	PR_lep	Pentaedrusaurus_ordosianus	1	PR_prcn	Eumetabolodon_bathycephalus	2
PR_lep	Leptopleuron_lacertinum	3	DINO_M_Sile	Silesaurus_opolensis	5	PR_lep	Soturnia_caliodon	1	PR_prcn	Kapes_bentoni	2
PR_lep	Mandaphon_nadra	3	Psd	Revueltosaurus_callenderi	5	PR_ow	Candelaria_barbouri	1	PR_prcn	Kapes_majmesculae	2
PR_lep	Pentaedrusaurus_ordosianus	3	Psd	Edentosuchus	5	PR_ow	Owenetta_rubidgei	1	PR_prcn	Procolophon_trigoniceps	2
PR_lep	Soturnia_caliodon	3	Psd	Effigia_okeeffeae	5	PR_prcn	Kapes_bentoni	1	PR_prcn	Thelephon_contritus	2
PR_prcn	Eumetabolodon_bathycephalus	3	B_Rhync	Eohyosaurus_wolvaardti	5	PR_prcn	Kapes_majmesculae	1	PR_lep	Pentaedrusaurus_ordosianus	2
PR_prcn	Kapes_bentoni	3	Rhync	Fodonyx	5	PR_prcn	Procolophon_trigoniceps	1	PR_lep	Soturnia_caliodon	2
PR_prcn	Kapes_majmesculae	3	Rhync	Langeronyx_brodiei	5	PR_prcn	Thelephon_contritus	1	Cyn_Trir	Langbergia_modisei	2
Psd	Lotosaurus	3	Rhync_Hyp	Teyumbaita_sulcognathus	5	Psd	Revueltosaurus_callenderi	1	Thero	Traversodontoides_wangwuensis	2
B_Rhync	Rhynchosaurus_articeps	3	PR_lep	Hypsognathus_fenneri	4	Psd	Effigia_okeeffeae	1	DCYN_Kan	Moghreberia_nmachouensis	2
Rhync	Fodonyx	3	PR_lep	Leptopleuron_lacertinum	4	Rhync	Fodonyx	1	Dcyn_Sthl	Jachaleria_colorata	2
Rhync	Stenaulorhynchus_sp	3	PR_lep	Mandaphon_nadra	4	Rhync	Isalorhynchus_genovefae	1	Cyn_Trir	Sinognathus_gracilis	3
Dcyn_Sthl	Angonisaurus_cruickshanki	4	PR_lep	Soturnia_caliodon	4	Rhync	Langeronyx_brodiei	1	Cyn_Trir	Trirachodon	3
CYG_GmpS	Menadon_besairiei	4	Dcyn_Sthl	Angonisaurus_cruickshanki	4	Rhync	Stenaulorhynchus_sp	1	PR_lep	Hypsognathus_fenneri	3
Cyn_Trir	Cricodon_metabolus	4	Dcyn_Sthl	Dinodontosaurus	4	Thero	Bauria_cynops	1	PR_lep	Leptopleuron_lacertinum	3
Cyn_Trir	Langbergia_modisei	4	DCYN_Kan	Dolichuranus_primaevus	4	Thero	Microgomphodon_oligocynus	1	PR_lep	Mandaphon_nadra	3
Cyn_Trir	Sinognathus_gracilis	4	Dcyn_Sthl	Ischigualastia_jenseni	4	Thero	Traversodontoides_wangwuensis	1	Dcyn_Sthl	Angonisaurus_cruickshanki	3
Cyn_Trir	Trirachodon	4	DCYN_Kan	Kannemeyeria_latirostris	4	PR_lep	Hypsognathus_fenneri	4	Dcyn_Sthl	Dinodontosaurus	3
Cyn_Trv	Andescynodon	4	DCYN_Lyst	Lystrosaurus_hedini	4	PR_lep	Leptopleuron_lacertinum	4	DCYN_Kan	Dolichuranus_primaevus	3
Cyn_Trv	Dadadon_isaloi	4	DCYN_Lyst	Lystrosaurus_maccaigi	4	PR_lep	Mandaphon_nadra	4	Dcyn_Sthl	Ischigualastia_jenseni	3
Cyn_Trv	Massetognathus_pascuali	4	DCYN_Lyst	Lystrosaurus_murrayi	4	Dcyn_Sthl	Angonisaurus_cruickshanki	4	DCYN_Kan	Kannemeyeria_latirostris	3
Cyn_Trv	Pascualgnathus_polanskii	4	DCYN_Lyst	Lystrosaurus_robustus	4	Dcyn_Sthl	Dinodontosaurus	4	DCYN_Lyst	Lystrosaurus_hedini	3
Cyn_Trv	Siriusgnathus_niemeyerorum	4	DCYN_Kan	Moghreberia_nmachouensis	4	Dcyn_Sthl	Ischigualastia_jenseni	4	DCYN_Lyst	Lystrosaurus_maccaigi	3
DCYN_Kan	Dolichuranus_primaevus	4	DCYN_Lyst	Myosaurus	4	DCYN_Kan	Kannemeyeria_latirostris	4	DCYN_Lyst	Lystrosaurus_murrayi	3
DCYN_Kan	Parakannemeyeria_ningwuensis	4	DCYN_Kan	Parakannemeyeria_ningwuensis	4	DCYN_Lyst	Lystrosaurus_hedini	4	DCYN_Lyst	Lystrosaurus_robustus	3
DCYN_Kan	Shaanbeikannemeyeria_buerdongia	4	Dcyn_Sthl	Placerias	4	DCYN_Lyst	Lystrosaurus_maccaigi	4	DCYN_Lyst	Myosaurus	3
DCYN_Kan	Sinokannemeyeria_yingchiaoensis	4	DCYN_Shan	Rhinodicynodon_gracile	4	DCYN_Lyst	Lystrosaurus_murrayi	4	DCYN_Kan	Parakannemeyeria_ningwuensis	3
DCYN_Kan	Wadiasaurus_indicus	4	DCYN_Shan	Shansiodon	4	DCYN_Lyst	Lystrosaurus_robustus	4	Dcyn_Sthl	Placerias	3
DCYN_Kan	Xiyukannemeyeria_brevirostris	4	DCYN_Kan	Sinokannemeyeria_yingchiaoensis	4	DCYN_Lyst	Myosaurus	4	DCYN_Shan	Rhinodicynodon_gracile	3
DCYN_Lyst	Lystrosaurus_hedini	4	Dcyn_Sthl	Stahleckeria_potens	4	DCYN_Kan	Parakannemeyeria_ningwuensis	4	DCYN_Shan	Shansiodon	3
DCYN_Lyst	Lystrosaurus_maccaigi	4	DCYN_Shan	Tetragonias_njalilus	4	Dcyn_Sthl	Placerias	4	DCYN_Kan	Sinokannemeyeria_yingchiaoensis	3
DCYN_Lyst	Lystrosaurus_murrayi	4	DCYN_Kan	Wadiasaurus_indicus	4	DCYN_Shan	Rhinodicynodon_gracile	4	Dcyn_Sthl	Stahleckeria_potens	3
DCYN_Lyst	Lystrosaurus_robustus	4	DCYN_Kan	Xiyukannemeyeria_brevirostris	4	Dcyn_Sthl	Stahleckeria_potens	4	DCYN_Shan	Tetragonias_njalilus	3
DCYN_Lyst	Myosaurus	4	Cyn_Trir	Sinognathus_gracilis	4	DCYN_Shan	Tetragonias_njalilus	4	DCYN_Kan	Wadiasaurus_indicus	3
DCYN_Shan	Rhinodicynodon_gracile	4	Cyn_Trir	Trirachodon	4	DCYN_Kan	Xiyukannemeyeria_brevirostris	4	DCYN_Kan	Xiyukannemeyeria_brevirostris	3
DCYN_Shan	Shansiodon	4	AlloK	Trilophosaurus_buettneri	4	Cyn_Trir	Sinognathus_gracilis	4	Rhync_Hyp	Hyperodapedon_gordoni	3
DCYN_Shan	Tetragonias_njalilus	4	Rhync_Hyp	Hyperodapedon_gordoni	4	Rhync_Hyp	Hyperodapedon_huxleyi	4	Rhync_Hyp	Hyperodapedon_huxleyi	3
Dcyn_Sthl	Dinodontosaurus	4	Rhync_Hyp	Hyperodapedon_huxleyi	4	Rhync_Hyp	Hyperodapedon_sanjuanensis	4	Rhync_Hyp	Hyperodapedon_sanjuanensis	3
Dcyn_Sthl	Ischigualastia_jenseni	4	Rhync_Hyp	Hyperodapedon_sanjuanensis	4	CYG_GmpS	Exaeretodon_argentinus	5	Rhync	Isalorhynchus_genovefae	3
Dcyn_Sthl	Jachaleria_colorata	4	Rhync	Isalorhynchus_genovefae	4	CYG_GmpS	Menadon_besairiei	5	CYG_GmpS	Exaeretodon_argentinus	4
Dcyn_Sthl	Placerias	4	CYG_GmpS	Exaeretodon_argentinus	2	CYG_GmpS	Ruberodon_roychowdhurii	5	CYG_GmpS	Menadon_besairiei	4
Dcyn_Sthl	Stahleckeria_potens	4	CYG_GmpS	Menadon_besairiei	2	Cyn_Trir	Cricodon_metabolus	5	CYG_GmpS	Ruberodon_roychowdhurii	4
DINO_Orn	Manidens_condorensis	4	CYG_GmpS	Ruberodon_roychowdhurii	2	Cyn_Trir	Trirachodon	5	Cyn_Trir	Cricodon_metabolus	4
Mml_Trt	Oligokyphus	4	Cyn_Trir	Cricodon_metabolus	2	Cyn_Trv	Boreogomphodon_jeffersoni	5	Cyn_Trv	Andescynodon	4
Rhync	Isalorhynchus_genovefae	4	Cyn_Trv	Andescynodon	2	Cyn_Trv	Cynognathus_crateronotus	5	Cyn_Trv	Boreogomphodon_jeffersoni	4
Rhync_Hyp	Hyperodapedon_gordoni	4	Cyn_Trv	Boreogomphodon_jeffersoni	2	Cyn_Trv	Dadadon_isaloi	5	Cyn_Trv	Cynognathus_crateronotus	4
Rhync_Hyp	Hyperodapedon_huxleyi	4	Cyn_Trv	Cynognathus_crateronotus	2	Cyn_Trv	Diademodon	5	Cyn_Trv	Dadadon_isaloi	4
Rhync_Hyp	Hyperodapedon_sanjuanensis	4	Cyn_Trv	Dadadon_isaloi	2	Cyn_Trv	Luangwa_drysdalli	5	Cyn_Trv	Diademodon	4
Thero	Bauria_cynops	4	Cyn_Trv	Diademodon	2	Cyn_Trv	Massetognathus_pascuali	5	Cyn_Trv	Luangwa_drysdalli	4
Thero	Microgomphodon_oligocynus	4	Cyn_Trv	Luangwa_drysdalli	2	Cyn_Trv	Pascualgnathus_polanskii	5	Cyn_Trv	Massetognathus_pascuali	4
Thero	Traversodontoides_wangwuensis	4	Cyn_Trv	Massetognathus_pascuali	2	Cyn_Trv	Siriusgnathus_niemeyerorum	5	Cyn_Trv	Pascualgnathus_polanskii	4
CYG_GmpS	Exaeretodon_argentinus	5	Cyn_Trv	Pascualgnathus_polanskii	2	Cyn_Trv	Traversodon_stahleckeri	5	Cyn_Trv	Siriusgnathus_niemeyerorum	4
CYG_GmpS	Ruberodon_roychowdhurii	5	Cyn_Trv	Siriusgnathus_niemeyerorum	2	DCYN_Kan	Shaanbeikannemeyeria_buerdongia	5	Cyn_Trv	Traversodon_stahleckeri	4
Cyn_Trv	Boreogomphodon_jeffersoni	5	Cyn_Trv	Traversodon_stahleckeri	2	DCYN_Kan	Sinokannemeyeria_yingchiaoensis	5	DCYN_Kan	Shaanbeikannemeyeria_buerdongia	4
Cyn_Trv	Cynognathus_crateronotus	5	DCYN_Kan	Shaanbeikannemeyeria_buerdongia	2	Mml_Trt	Bienotherium_yunnanense	5	Mml_Trt	Bienotherium_yunnanense	4
Cyn_Trv	Diademodon	5	Mml_Trt	Bienotherium_yunnanense	2	Mml_Trt	Bocatherium_mexicanum	5	Mml_Trt	Bocatherium_mexicanum	4
Cyn_Trv	Luangwa_drysdalli	5	Mml_Trt	Bocatherium_mexicanum	2	Mml_Trt	Kayentatherium_wellesi	5	Mml_Trt	Kayentatherium_wellesi	4
Cyn_Trv	Traversodon_stahleckeri	5	Mml_Trt	Kayentatherium_wellesi	2	Mml_Trt	Oligokyphus	5	Mml_Trt	Oligokyphus	4
Mml_Trt	Bienotherium_yunnanense	5	Mml_Trt	Oligokyphus	2	Mml_Trt	Tritylodon	5	Mml_Trt	Tritylodon	4
Mml_Trt	Bocatherium_mexicanum	5	Mml_Trt	Tritylodon	2	Mml_Trt	Yunnanodon	5	Mml_Trt	Yunnanodon	4
Mml_Trt	Kayentatherium_wellesi	5	Mml_Trt	Yunnanodon	2	Psd	Edentosuchus	5	Thero	Bauria_cynops	4
Mml_Trt	Tritylodon	5	Thero	Bauria_cynops	2	Rhync_Hyp	Hyperodapedon_gordoni	5	Thero	Microgomphodon_oligocynus	4
Mml_Trt	Yunnanodon	5	Thero	Microgomphodon_oligocynus	2	Rhync_Hyp	Teyumbaita_sulcognathus	5	Psd	Edentosuchus	?

## Sheet: S16. Logit FFG Functionality
Taxa	FFG_Name	Clade	C1_Mean_Anterior_MA	C2_Mean_Posterior_MA	C3_Opening_MA	C4_Max_Aspect_Ratio	C5_Relative_Tooth_Row_Length	C6_Relative_Symphyseal_Length	C7_Quadrate_Articular_Offset	C8_Symphyseal_Angle		Code:
Azendohsaurus_madagaskarensis	A_Ingestion_Generalists	AlloK_Az	0.20159	0.472656	0.0980536	0.182437	0.538008	0.0783402	0.173074	82.1737		ARCHM	-	Archosauromorpha
Pamelaria_dolichotrachela	A_Ingestion_Generalists	AlloK_Az	0.228144	0.411968	0.126405	0.174208	0.377719	0.0586321	0.048848	106.964		Bsl	-	Non-archosaur archosauromorphs
Emausaurus_ernsti	A_Ingestion_Generalists	DINO_Orn_Thy	0.217975	0.503924	0.061142	0.20083	0.501565	0.0821126	0.0859658	112.902		AlloK	-	Allokotosauria
Eocursor_parvus	A_Ingestion_Generalists	DINO_Orn_Thy	0.216447	0.495486	0.120242	0.188365	0.567293	0.0763637	0.0978362	130.975		Az	-	Azendohsauria
Lesothosaurus_diagnosticus	A_Ingestion_Generalists	DINO_Orn_Thy	0.213022	0.485961	0.129821	0.132403	0.4821	0.109852	0.0642659	134.236		TrL	-	Trilophosauria
Bagualosaurus_agudoensis	A_Ingestion_Generalists	DINO_SpdM_B	0.20429	0.352487	0.16134	0.17624	0.373889	0.0412032	0.135961	135		Rhynch	-	Rhynchosauria
Buriolestes_schultzi	A_Ingestion_Generalists	DINO_SpdM_B	0.208075	0.373889	0.116155	0.128841	0.397957	0.0397489	0.0940906	121.11		DINOSM	-	Dinosauromorpha
Efraasia_minor	A_Ingestion_Generalists	DINO_SpdM_B	0.214906	0.445762	0.204264	0.188114	0.443197	0.0751339	0.171392	121.201		DINO	-	Dinosauria
Eoraptor	A_Ingestion_Generalists	DINO_SpdM_B	0.190951	0.43526	0.0926183	0.142943	0.52789	0.0359058	0.0873369	117.628		ORN	-	Ornithischia
Pampadromaeus_barberenai	A_Ingestion_Generalists	DINO_SpdM_B	0.185762	0.284004	0.127563	0.16446	0.298532	0.0264704	0.0751172	112.992		HET	-	Heterodontosauridae
Panphagia_protos	A_Ingestion_Generalists	DINO_SpdM_B	0.181354	0.325144	0.07812	0.158504	0.40072	0.0468954	0.0890009	109.989		THY	-	Thyreophora
Thecodontosaurus_sp	A_Ingestion_Generalists	DINO_SpdM_B	0.236105	0.443478	0.194341	0.176736	0.38803	0.0568293	0.0676277	130.601		SAU	-	Saurischia
Adeopapposaurus_mognai	A_Ingestion_Generalists	DINO_SpdM_Mss	0.224417	0.499736	0.136621	0.151588	0.493098	0.111216	0.0635385	108.981		BslMPH	-	Basal Sauropodmorpha
Coloradisaurus	A_Ingestion_Generalists	DINO_SpdM_Mss	0.191752	0.366015	0.145096	0.170428	0.422777	0.065191	0.096883	114.903		Forms	-	Sauropodiformes
Lufengosaurus	A_Ingestion_Generalists	DINO_SpdM_Mss	0.251436	0.472834	0.134321	0.183896	0.428549	0.0586926	0.194293	86.4237		MSSPd	-	Massopoda
Sarahsaurus_aurifontanalis	A_Ingestion_Generalists	DINO_SpdM_Mss	0.240706	0.497705	0.0768883	0.188574	0.531368	0.0718727	0.213445	111.824		Mss	-	Massospondylidae
Macrocollum_itaquii	A_Ingestion_Generalists	DINO_SpdM_Plt	0.206399	0.656535	0.171722	0.152885	0.475261	0.0631686	0.0770075	110.756		PLT	-	Plateosauridae
Plateosaurus_engelhardti	A_Ingestion_Generalists	DINO_SpdM_Plt	0.190272	0.38127	0.166207	0.170638	0.424428	0.0790664	0.0819903	109.614		poda	-	Sauropoda
Riojasaurus	A_Ingestion_Generalists	DINO_SpdM_Plt	0.177181	0.35541	0.137858	0.206935	0.42786	0.115246	0.0338173	111.038		PSD	-	Pseudosuchia
Unaysaurus_tolentinoi	A_Ingestion_Generalists	DINO_SpdM_Plt	0.188109	0.361834	0.13668	0.14756	0.423206	0.0680306	0.130441	129.237		AETO	-	Aetosauria
Tazoudasaurus_naimi	A_Ingestion_Generalists	DINO_SpdM_Spd	0.183971	0.428009	0.168272	0.18276	0.508576	0.136503	0.0572817	118.072		Aet	-	Aetosaurinae
Yimenosaurus	A_Ingestion_Generalists	DINO_SpdM_Spd	0.159134	0.305866	0.240755	0.196974	0.377433	0.117765	0.0723514	114.884		Desm	-	Desmatosuchinae
Aardonyx_celestae	A_Ingestion_Generalists	DINO_SpdM_SpdF	0.221519	0.4428	0.134665	0.183206	0.446882	0.0979658	0.102025	116.706		Misc	-	Miscellaneous - a mixture of herbivorous taxa from across the Pseudosuchia
Chuxiongosaurus	A_Ingestion_Generalists	DINO_SpdM_SpdF	0.259811	0.463859	0.171609	0.218436	0.397343	0.0861675	0.130419	125.088		PR	-	Parareptilia
Jingshanosaurus	A_Ingestion_Generalists	DINO_SpdM_SpdF	0.185418	0.553431	0.144073	0.200218	0.591587	0.105579	0.102132	115.972		OW	-	Owenettidae
Lamplughsaura_dharmaramensis	A_Ingestion_Generalists	DINO_SpdM_SpdF	0.207576	0.435423	0.161811	0.189182	0.463328	0.115582	0.053433	116.822		PRC	-	Procolophonoidea
Melanorosaurus	A_Ingestion_Generalists	DINO_SpdM_SpdF	0.139473	0.386039	0.1348	0.134314	0.547212	0.0684541	0.0713455	129.039		SYN	-	Synapsida
Mussaurus_patagonicus	A_Ingestion_Generalists	DINO_SpdM_SpdF	0.279249	0.452062	0.121312	0.165375	0.332601	0.152603	0.131562	102.171		CYNOG	-	Cynognathia
Yunnanosaurus_huangi	A_Ingestion_Generalists	DINO_SpdM_SpdF	0.218283	0.373022	0.175852	0.172291	0.348663	0.084326	0.0322226	128.03		TRAV	-	Traversodontidae
Coletta_seca	A_Ingestion_Generalists	PR_B_Prcd	0.20401	0.477762	0.173355	0.199365	0.493498	0.0493934	0.0595626	126.687		Gmp	-	Gomphodontosuchinae
Contritosaurus_simus	A_Ingestion_Generalists	PR_B_Prcd	0.172949	0.446562	0.23204	0.197415	0.502448	0.0752702	0.0461324	133.518		TRIR	-	Trirachodontidae
Kitchingnathus_untabeni	A_Ingestion_Generalists	PR_B_Prcd	0.186144	0.47817	0.158662	0.148243	0.540931	0.0654006	0.0321122	113.072		DCYN	-	Dicynodontia
Lasasaurus_beltanae	A_Ingestion_Generalists	PR_B_Prcd	0.221556	0.42251	0.130504	0.199925	0.43232	0.0705615	0.113198	117.531		KEY	-	Kannemeyeriidae
Phaanthosaurus_ignatjevi	A_Ingestion_Generalists	PR_B_Prcd	0.23487	0.52607	0.206968	0.199644	0.47067	0.0943784	0.0749742	121.534		LYST	-	Lystrosauridae
Owenetta_kitchingorum	A_Ingestion_Generalists	PR_ow	0.207903	0.441525	0.153234	0.157786	0.46424	0.0935329	0.0278446	126.374		ShN	-	Shansiodontidae
Orenburgia_bruma	A_Ingestion_Generalists	PR_prcn	0.214115	0.505087	0.0941807	0.244348	0.535171	0.10179	0.0645543	115.415		StL	-	Stahleckeriidae
Samaria_concinna	A_Ingestion_Generalists	PR_prcn	0.235188	0.501417	0.189587	0.217742	0.459377	0.0900286	0.0716456	116.086		MML	-	Mammaliamorpha
Timanophon_raridentatus	A_Ingestion_Generalists	PR_prcn	0.213603	0.46695	0.162408	0.207157	0.546618	0.0815275	0.100762	115.505		THERO	-	Therocephalia
Aetosaurus_ferratus	B_Prehension_Specialists	Aet_aet	0.233155	0.389358	0.236036	0.180947	0.309078	0.263519	0.0234102	144.053		BAU	-	Bauriidae
Paratypothorax_andressorum	B_Prehension_Specialists	Aet_aet	0.240649	0.458693	0.18064	0.157373	0.356766	0.344713	0.106878	146.009
Stenomyti_huangae	B_Prehension_Specialists	Aet_aet	0.284482	0.450068	0.184837	0.171179	0.237879	0.294993	0.102741	149.813
Typothorax	B_Prehension_Specialists	Aet_aet	0.270037	0.433111	0.197104	0.2315	0.264316	0.298023	0.159669	135.935
Desmatosuchus_haplocerus	B_Prehension_Specialists	Aet_Des	0.280902	0.480518	0.139332	0.154978	0.36128	0.306981	0.114966	126.681
Longosuchus_meadei	B_Prehension_Specialists	Aet_Des	0.285495	0.499977	0.250646	0.198454	0.291728	0.310301	0.0999499	127.806
Neoaetosauroides_engaeus	B_Prehension_Specialists	Aet_Des	0.269364	0.406971	0.170023	0.22374	0.244698	0.261763	0.141757	140.693
Stagonolepis_robertsoni	B_Prehension_Specialists	Aet_Des	0.264755	0.394866	0.128518	0.165316	0.259886	0.291946	0.0264678	140.664
Teraterpeton_hrynewichorum	B_Prehension_Specialists	AlloK_TrL	0.167737	0.237898	0.125857	0.133113	0.255962	0.0473241	0.105695	143.496
Trilophosaurus_buettneri	B_Prehension_Specialists	AlloK_TrL	0.263482	0.593484	0.157557	0.24665	0.485974	0.161523	0.115271	130.446
Eohyosaurus_wolvaardti	B_Prehension_Specialists	B_Rhync	0.253053	0.404196	0.0863949	0.22574	0.352247	0.14424	0.011463	146.503
Mesosuchus_browni	B_Prehension_Specialists	B_Rhync	0.24463	0.381127	0.239856	0.212721	0.297337	0.0963541	0.0324984	129.806
Rhynchosaurus_articeps	B_Prehension_Specialists	B_Rhync	0.258946	0.528378	0.131351	0.233283	0.455528	0.136687	0.0570785	125.538
Langbergia_modisei	B_Prehension_Specialists	Cyn_Trir	0.245802	0.490207	0.117076	0.305594	0.469964	0.183087	0.0790599	150.49
Moghreberia_nmachouensis	B_Prehension_Specialists	DCYN_Kan	0.286096	0.561833	0.123375	0.207911	0.485405	0.324285	0.0795854	118.153
Jachaleria_colorata	B_Prehension_Specialists	Dcyn_Sthl	0.299894	0.592041	0.177468	0.218725	0.400223	0.379061	0.0533701	143.123
Pisanosaurus_mertii	B_Prehension_Specialists	DINO_M_Sile	0.268916	0.538578	0.0982326	0.213643	0.442493	0.173944	0.0774783	132.614
Silesaurus_opolensis	B_Prehension_Specialists	DINO_M_Sile	0.208836	0.315617	0.139219	0.165762	0.296031	0.0660999	0.00761671	147.829
Abrictosaurus_consors	B_Prehension_Specialists	DINO_Orn	0.268011	0.623312	0.130561	0.195175	0.453245	0.0669487	0.129845	143.819
Heterodontosaurus_tucki	B_Prehension_Specialists	DINO_Orn	0.259155	0.558795	0.212307	0.242266	0.424796	0.103725	0.12849	135.881
Manidens_condorensis	B_Prehension_Specialists	DINO_Orn	0.279728	0.554955	0.175671	0.283394	0.400187	0.169655	0.0256573	145.768
Scelidosaurus_harrisonii	B_Prehension_Specialists	DINO_Orn_Thy	0.260458	0.66533	0.121871	0.240497	0.548725	0.086045	0.0866556	133.327
Pantydraco_caducus	B_Prehension_Specialists	DINO_SpdM_B	0.219436	0.382088	0.14664	0.138832	0.373501	0.05968	0.0792744	154.228
Leyesaurus_marayensis	B_Prehension_Specialists	DINO_SpdM_Mss	0.236672	0.366426	0.116629	0.136367	0.327078	0.0959722	0.0834871	155.81
Massospondylus_kaalae	B_Prehension_Specialists	DINO_SpdM_Mss	0.220898	0.54471	0.205837	0.210772	0.542623	0.115905	0.0714034	133.132
Anchisaurus	B_Prehension_Specialists	DINO_SpdM_SpdF	0.243169	0.448253	0.0923438	0.14621	0.41657	0.0888415	0.0914391	156.061
Yizhousaurus_sunae	B_Prehension_Specialists	DINO_SpdM_SpdF	0.215841	0.490809	0.136533	0.186234	0.497461	0.110997	0.0779224	132.417
Sauropareion_anoplus	B_Prehension_Specialists	PR_B_Prcd	0.218522	0.493148	0.202277	0.197008	0.472805	0.114902	0.107033	136.885
Tichvisnkia_vjakkensis	B_Prehension_Specialists	PR_B_Prcd	0.230691	0.495086	0.260253	0.230806	0.437485	0.099269	0.0761858	136.145
Pentaedrusaurus_ordosianus	B_Prehension_Specialists	PR_lep	0.323431	0.546694	0.181461	0.347194	0.377861	0.0658427	0.167052	133.33
Soturnia_caliodon	B_Prehension_Specialists	PR_lep	0.274701	0.550771	0.177907	0.316789	0.473787	0.139306	0.159728	122.72
Candelaria_barbouri	B_Prehension_Specialists	PR_ow	0.208938	0.426293	0.175895	0.14636	0.436821	0.113322	0.0191719	123.091
Owenetta_rubidgei	B_Prehension_Specialists	PR_ow	0.21435	0.450905	0.226686	0.156279	0.443429	0.11117	0.003352	130.812
Eumetabolodon_bathycephalus	B_Prehension_Specialists	PR_prcn	0.291781	0.519985	0.454175	0.248814	0.310523	0.132482	0.0689179	146.072
Kapes_bentoni	B_Prehension_Specialists	PR_prcn	0.234232	0.484643	0.259535	0.307279	0.446937	0.146627	0.0331481	129.746
Kapes_majmesculae	B_Prehension_Specialists	PR_prcn	0.257362	0.528945	0.284963	0.284417	0.405716	0.140116	0.0596308	137.811
Procolophon_trigoniceps	B_Prehension_Specialists	PR_prcn	0.315085	0.545713	0.227629	0.296124	0.349185	0.0909375	0.00424747	120.729
Thelephon_contritus	B_Prehension_Specialists	PR_prcn	0.242195	0.509135	0.128831	0.217217	0.462891	0.0569279	0.0125266	116.565
Effigia_okeeffeae	B_Prehension_Specialists	Psd	0.225446	0.630555	0.176639	0.19426	0.542153	0.140105	0.0133642	130.754
Lotosaurus	B_Prehension_Specialists	Psd	0.242332	0.291589	0.219361	0.210627	0.141757	0.133383	0.0598404	124.665
Revueltosaurus_callenderi	B_Prehension_Specialists	Psd	0.220841	0.474718	0.169949	0.241817	0.468682	0.0940389	0.0125756	133.632
Fodonyx	B_Prehension_Specialists	Rhync	0.255794	0.508424	0.12073	0.21618	0.46008	0.182533	0.0270172	119.291
Langeronyx_brodiei	B_Prehension_Specialists	Rhync	0.282996	0.561287	0.187795	0.21059	0.451948	0.124863	0.0129631	130.304
Stenaulorhynchus_sp	B_Prehension_Specialists	Rhync	0.243902	0.500927	0.139758	0.187154	0.487164	0.169926	0.0553049	126.69
Teyumbaita_sulcognathus	B_Prehension_Specialists	Rhync_Hyp	0.254849	0.560376	0.195574	0.256755	0.561167	0.241108	0.00188053	129.095
Traversodontoides_wangwuensis	B_Prehension_Specialists	Thero	0.243967	0.419646	0.0478532	0.252496	0.414687	0.268602	0.148117	137.694
Sinognathus_gracilis	C_Shearing_Pulper	Cyn_Trir	0.363748	0.577983	0.145383	0.408812	0.401301	0.204918	0.199234	141.617
Trirachodon	C_Shearing_Pulper	Cyn_Trir	0.317046	0.622044	0.144037	0.496645	0.483307	0.274278	0.141087	142.725
Dolichuranus_primaevus	C_Shearing_Pulper	DCYN_Kan	0.272282	0.601607	0.125516	0.293599	0.480177	0.396634	0.0395458	115.975
Kannemeyeria_latirostris	C_Shearing_Pulper	DCYN_Kan	0.288116	0.617801	0.182875	0.26045	0.478046	0.30821	0.116943	127.399
Parakannemeyeria_ningwuensis	C_Shearing_Pulper	DCYN_Kan	0.338288	0.729519	0.202541	0.302659	0.458371	0.330687	0.108565	119.297
Sinokannemeyeria_yingchiaoensis	C_Shearing_Pulper	DCYN_Kan	0.30343	0.610807	0.142835	0.294564	0.486849	0.437531	0.0121778	121.424
Wadiasaurus_indicus	C_Shearing_Pulper	DCYN_Kan	0.308118	0.632209	0.130355	0.275657	0.475164	0.306405	0.0275394	126.526
Xiyukannemeyeria_brevirostris	C_Shearing_Pulper	DCYN_Kan	0.284419	0.725388	0.179871	0.26296	0.574	0.406108	0.0581883	111.647
Lystrosaurus_hedini	C_Shearing_Pulper	DCYN_Lyst	0.329267	0.742731	0.146268	0.369625	0.510761	0.41654	0.124037	109.735
Lystrosaurus_maccaigi	C_Shearing_Pulper	DCYN_Lyst	0.343734	0.71687	0.246775	0.319585	0.43914	0.38074	0.0582332	114.715
Lystrosaurus_murrayi	C_Shearing_Pulper	DCYN_Lyst	0.323361	0.563395	0.145706	0.283774	0.372893	0.379934	0.0513995	109.182
Lystrosaurus_robustus	C_Shearing_Pulper	DCYN_Lyst	0.275043	0.679962	0.162211	0.359125	0.549824	0.493396	0.0635451	115.179
Myosaurus	C_Shearing_Pulper	DCYN_Lyst	0.3364	0.810345	0.19231	0.323301	0.559907	0.30945	0.114938	121.968
Rhinodicynodon_gracile	C_Shearing_Pulper	DCYN_Shan	0.329416	0.683891	0.144332	0.315633	0.49318	0.512422	0.101516	135.056
Shansiodon	C_Shearing_Pulper	DCYN_Shan	0.295938	0.642637	0.130299	0.301453	0.333114	0.5342	0.128294	138.129
Tetragonias_njalilus	C_Shearing_Pulper	DCYN_Shan	0.344314	0.641845	0.0831376	0.295305	0.478847	0.399304	0.149297	128.555
Angonisaurus_cruickshanki	C_Shearing_Pulper	Dcyn_Sthl	0.357549	0.76376	0.2499	0.346936	0.445784	0.390865	0.111522	103.968
Dinodontosaurus	C_Shearing_Pulper	Dcyn_Sthl	0.315873	0.609655	0.110577	0.316032	0.463706	0.522188	0.174166	120.194
Ischigualastia_jenseni	C_Shearing_Pulper	Dcyn_Sthl	0.324842	0.662995	0.114007	0.390173	0.536161	0.475381	0.146561	114.849
Placerias	C_Shearing_Pulper	Dcyn_Sthl	0.354541	0.736166	0.189481	0.352517	0.523682	0.23245	0.2479	120.31
Stahleckeria_potens	C_Shearing_Pulper	Dcyn_Sthl	0.309308	0.767687	0.179301	0.25137	0.573388	0.398688	0.0861798	126.94
Hypsognathus_fenneri	C_Shearing_Pulper	PR_lep	0.374587	0.685377	0.29625	0.601782	0.481853	0.176347	0.366638	125.631
Leptopleuron_lacertinum	C_Shearing_Pulper	PR_lep	0.321671	0.575412	0.304288	0.364648	0.391779	0.182958	0.259325	123.746
Mandaphon_nadra	C_Shearing_Pulper	PR_lep	0.306379	0.521289	0.237532	0.341555	0.417603	0.191728	0.293754	113.205
Isalorhynchus_genovefae	C_Shearing_Pulper	Rhync	0.269839	0.59417	0.144739	0.31165	0.480201	0.303399	0.0315394	117.841
Hyperodapedon_gordoni	C_Shearing_Pulper	Rhync_Hyp	0.267189	0.800549	0.161857	0.274865	0.593729	0.275446	0.0346612	126.811
Hyperodapedon_huxleyi	C_Shearing_Pulper	Rhync_Hyp	0.265515	0.687139	0.14099	0.34171	0.58047	0.378786	0.04047	119.038
Hyperodapedon_sanjuanensis	C_Shearing_Pulper	Rhync_Hyp	0.263321	0.618325	0.159108	0.317918	0.513081	0.316187	0.0641524	122.302
Exaeretodon_argentinus	D_Heavy_Oral_Processor	CYG_GmpS	0.333722	0.768646	0.0430397	0.434467	0.544742	0.203418	0.0245711	138.943
Menadon_besairiei	D_Heavy_Oral_Processor	CYG_GmpS	0.353905	0.675286	0.120715	0.40225	0.449138	0.162965	0.0675094	150.152
Ruberodon_roychowdhurii	D_Heavy_Oral_Processor	CYG_GmpS	0.333319	0.881598	0.0482123	0.583208	0.585647	0.140392	0.015133	137.223
Cricodon_metabolus	D_Heavy_Oral_Processor	Cyn_Trir	0.36802	0.730374	0.0908389	0.541524	0.481699	0.233629	0.133776	124.892
Andescynodon	D_Heavy_Oral_Processor	Cyn_Trv	0.380961	0.725615	0.0551999	0.224511	0.452291	0.156179	0.0441129	120.419
Boreogomphodon_jeffersoni	D_Heavy_Oral_Processor	Cyn_Trv	0.318774	0.757003	0.1009	0.494108	0.545368	0.248621	0.0225759	135.914
Cynognathus_crateronotus	D_Heavy_Oral_Processor	Cyn_Trv	0.340727	0.703533	0.10225	0.385447	0.488513	0.240166	0.00683011	138.244
Dadadon_isaloi	D_Heavy_Oral_Processor	Cyn_Trv	0.33839	0.535824	0.0441505	0.434353	0.353054	0.116865	0.0221601	141.194
Diademodon	D_Heavy_Oral_Processor	Cyn_Trv	0.332187	0.725174	0.129601	0.480348	0.515141	0.195896	0.033652	136.054
Luangwa_drysdalli	D_Heavy_Oral_Processor	Cyn_Trv	0.300644	0.650292	0.0607371	0.350466	0.519134	0.180512	0.0217043	137.311
Massetognathus_pascuali	D_Heavy_Oral_Processor	Cyn_Trv	0.318508	0.630942	0.0988152	0.334745	0.446592	0.1779	0.0383043	146.42
Pascualgnathus_polanskii	D_Heavy_Oral_Processor	Cyn_Trv	0.316416	0.651362	0.06179	0.419503	0.535538	0.15619	0.166343	139.421
Siriusgnathus_niemeyerorum	D_Heavy_Oral_Processor	Cyn_Trv	0.259793	0.628536	0.0206755	0.371722	0.57328	0.179454	0.0371053	123.444
Traversodon_stahleckeri	D_Heavy_Oral_Processor	Cyn_Trv	0.444274	0.853149	0.121594	0.40983	0.445475	0.128512	0.058582	142.396
Shaanbeikannemeyeria_buerdongia	D_Heavy_Oral_Processor	DCYN_Kan	0.373716	0.79605	0.0744837	0.324254	0.483061	0.394775	0.00526223	105.327
Bienotherium_yunnanense	D_Heavy_Oral_Processor	Mml_Trt	0.385182	1.01584	0.0509061	0.621355	0.639028	0.193979	0.147267	152.224
Bocatherium_mexicanum	D_Heavy_Oral_Processor	Mml_Trt	0.44879	1.10237	0.0683928	0.718582	0.589783	0.336597	0.0400392	147.988
Kayentatherium_wellesi	D_Heavy_Oral_Processor	Mml_Trt	0.422299	0.900201	0.0966858	0.602074	0.515016	0.20109	0.100545	134.731
Oligokyphus	D_Heavy_Oral_Processor	Mml_Trt	0.310682	0.721443	0.124624	0.49963	0.572208	0.182104	0.142181	151.639
Tritylodon	D_Heavy_Oral_Processor	Mml_Trt	0.390657	0.849071	0.118911	0.534466	0.486668	0.206909	0.0391175	152.364
Yunnanodon	D_Heavy_Oral_Processor	Mml_Trt	0.458739	0.94203	0.0992651	0.68747	0.500254	0.278936	0.0627049	131.079
Bauria_cynops	D_Heavy_Oral_Processor	Thero	0.261741	0.503931	0.0427944	0.278957	0.444691	0.23947	0.0689372	134.857
Microgomphodon_oligocynus	D_Heavy_Oral_Processor	Thero	0.299418	0.535434	0.068384	0.308919	0.434727	0.184467	0.0457607	141.632
